# Supplementary material for: Genomic Analysis Reveals Specific Patterns of Homozygosity and Heterozygosity in Inbred Pigs
Source: Animals (Basel). 2019 Jun 1;9(6):314. doi: 10.3390/ani9060314 (PMC6617223; doi:10.3390/ani9060314)
Supplement: Supplementary file 1 [file animals-09-00314-s001.zip]

Archive with 1 entries (1 files):
- animals-503402-supplementary.xlsx
