# Supplementary material for: Genomic Analysis Reveals Specific Patterns of Homozygosity and Heterozygosity in Inbred Pigs
Source: Animals (Basel). 2019 Jun 1;9(6):314. doi: 10.3390/ani9060314 (PMC6617223; doi:10.3390/ani9060314)
Supplement: Supplementary file 1 [file animals-09-00314-s001.zip › animals-503402-supplementary.xlsx]

## Sheet: Table S1
Table S1 The estimated average observed heterozygosity (He)
CHR	SNP	G17	G18	G19	G20	G21	G22	GCC
1	MARC0044150	0.5625	0.25	0.3125	0.5625	0.1875	0.375	0.5
1	ASGA0000014	0	0	0	0	0	0	0
1	ALGA0000009	0	0	0	0	0	0	0
1	ALGA0000014	0	0	0	0	0	0	0
1	H3GA0000032	0.5625	0.25	0.3125	0.5625	0.1875	0.375	0.5
1	INRA0000015	0.6	0.25	0.3125	0.5625	0.1875	0.375	0.4375
1	M1GA0000060	0	0	0	0	0	0	0
1	ASGA0000047	0.6	0.25	0.3125	0.5625	0.1875	0.375	0.375
1	ALGA0000021	0.5625	0.25	0.3125	0.5625	0.1875	0.375	0.5
1	ALGA0000022	0	0	0	0	0	0	0
1	M1GA0000069	0.6	0.25	0.3125	0.5625	0.1875	0.375	0.375
1	DRGA0000001	0.5625	0.25	0.3125	0.5625	0.1875	0.375	0.375
1	ASGA0000050	0.1875	0.25	0.375	0.2	0.25	0.125	0.5625
1	MARC0072195	0	0	0	0	0	0	0
1	MARC0052624	0	0	0	0	0	0	0
1	MARC0110724	0.5625	0.25	0.3125	0.5625	0.1875	0.375	0.375
1	MARC0075674	0.5625	0.25	0.3125	0.5625	0.1875	0.375	0.375
1	ALGA0000047	0	0	0	0	0	0	0.0625
1	ALGA0000046	0.5625	0.25	0.3125	0.5625	0.1875	0.375	0.4375
1	H3GA0000058	0.375	0.5	0.6875	0.5	0.1875	0.375	0.1875
1	M1GA0000081	0.5625	0.25	0.3125	0.5625	0.1875	0.375	0.375
1	H3GA0000077	0.375	0.5	0.6875	0.5	0.1875	0.375	0.625
1	M1GA0000100	0.375	0.5	0.6875	0.5	0.1875	0.375	0.375
1	H3GA0000082	0	0	0	0	0	0	0.4375
1	ASGA0096282	nan	nan	nan	nan	nan	nan	nan
1	M1GA0000158	0.1875	0.25	0.375	0.1875	0.25	0.125	0.375
1	ALGA0000087	nan	nan	nan	nan	nan	nan	nan
1	M1GA0000397	0.5625	0.25	0.3125	0.5625	0.1875	0.375	0.4286
1	ALGA0000232	0.1875	0.25	0.375	0.1875	0.25	0.125	0.1875
1	ASGA0000309	0	0	0	0	0	0	0
1	ASGA0000304	0.375	0.5	0.6875	0.5	0.1875	0.375	0.5
1	ALGA0000218	0.6	0.25	0.3125	0.5625	0.1875	0.375	0.25
1	MARC0028827	0	0	0	0	0	0	0.0625
1	ASGA0000323	0.375	0.5	0.6875	0.5	0.1875	0.375	0.375
1	ALGA0000251	0	0	0	0	0	0	0
1	MARC0049965	0	0	0	0	0	0	0
1	ASGA0083458	0	0	0	0	0	0	0
1	ASGA0102762	0.1875	0.25	0.375	0.1875	0.25	0.125	0.375
1	MARC0076778	0.1875	0.25	0.375	0.1875	0.25	0.125	0.25
1	MARC0015795	0	0	0	0	0	0	0
1	ASGA0086709	0	0	0	0	0	0	0
1	ALGA0112852	0	0	0	0	0	0	0
1	MARC0058092	0.6	0.25	0.3125	0.5625	0.1875	0.375	0.4375
1	DRGA0017627	0	0	0	0	0	0	0
1	H3GA0056137	0	0	0	0	0	0	0
1	MARC0039661	0	0	0	0	0	0	0.25
1	ASGA0085025	0	0	0	0	0	0	0.1875
1	ASGA0098570	0	0	0	0	0	0	0.1875
1	MARC0063358	0	0	0	0	0	0	0
1	ASGA0085437	0	0	0	0	0	0	0
1	MARC0096709	0	0	0	0	0	0	0.0625
1	H3GA0052387	0	0	0	0	0	0	0
1	ASGA0000264	0	0	0	0	0	0	0.0625
1	ALGA0000195	0	0	0	0	0	0	0.0625
1	H3GA0000220	0.5625	0.25	0.3125	0.5625	0.1875	0.375	0.5
1	MARC0000620	0.6	0.25	0.3125	0.5625	0.1875	0.375	0.3125
1	ASGA0000285	0	0	0	0	0	0	0.25
1	MARC0001272	0	0	0	0	0	0	0.1875
1	ALGA0000188	0	0	0	0	0	0	0.0625
1	M1GA0000376	0.6	0.25	0.3125	0.5625	0.1875	0.375	0.375
1	M1GA0000188	0.1875	0.25	0.375	0.1875	0.25	0.125	0.5
1	H3GA0000123	0	0	0	0	0	0	0.125
1	M1GA0000195	0	0	0	0	0	0	0.375
1	MARC0018011	0.1875	0.25	0.375	0.1875	0.25	0.125	0.5
1	MARC0070292	0.1875	0.25	0.375	0.1875	0.25	0.125	0.3125
1	MARC0072453	0.6	0.25	0.3125	0.5625	0.1875	0.375	0.3125
1	ALGA0000112	0.1875	0.25	0.375	0.1875	0.25	0.125	0.5625
1	MARC0076699	0	0	0	0	0	0	0.0625
1	MARC0041017	nan	nan	nan	nan	nan	nan	nan
1	ALGA0000120	0	0	0	0	0	0	0.0625
1	M1GA0000233	0.1875	0.25	0.375	0.1875	0.25	0.125	0.375
1	H3GA0000180	0	0	0	0	0	0	0.0625
1	ALGA0000131	0	0	0	0	0	0	0.4375
1	MARC0038011	0	0	0	0	0	0	0.125
1	ALGA0000134	0.375	0.5	0.6875	0.5	0.1875	0.375	0.5
1	ASGA0000170	0.5625	0.25	0.3125	0.5625	0.1875	0.375	0.4375
1	ALGA0000133	0	0	0	0	0	0	0.25
1	ASGA0000179	0	0	0	0	0	0	0.2667
1	MARC0040142	0	0	0	0	0	0	0.125
1	M1GA0000278	nan	nan	nan	nan	nan	nan	nan
1	M1GA0000282	0.375	0.5	0.6875	0.5	0.1875	0.375	0.4375
1	M1GA0000288	0.5625	0.25	0.3125	0.5625	0.1875	0.375	0.4375
1	ASGA0000192	0	0	0	0	0	0	0.1875
1	DIAS0002496	0	0	0	0	0	0	0.375
1	ALGA0000172	0	0	0	0	0	0	0.375
1	MARC0011088	0	0	0	0	0	0	0
1	DIAS0001378	0.5625	0.25	0.3125	0.5625	0.1875	0.375	0.375
1	H3GA0000310	0	0	0	0	0	0	0.25
1	ALGA0000269	0	0	0	0	0	0	0
1	ALGA0000300	0	0	0	0	0	0	0.375
1	ALGA0000277	0	0	0	0	0	0	0.25
1	ASGA0000364	0	0	0	0	0	0	0.0625
1	ASGA0000370	0.375	0.5	0.6875	0.5	0.1875	0.375	0.3125
1	ALGA0000288	0	0	0	0	0	0	0.0625
1	ALGA0000289	0	0	0	0	0	0	0
1	ALGA0000297	0	0	0	0	0	0	0
1	M1GA0000475	0.25	0.25	0.4375	0.1875	0.25	0.125	0.625
1	ALGA0108678	0.6667	0.25	0.375	0.5625	0.1875	0.375	0.25
1	MARC0021314	0	0	0	0	0	0	0.3125
1	MARC0083899	0	0	0	0	0	0	0
1	MARC0087450	0	0	0	0	0	0	0.0625
1	INRA0000110	0	0	0	0	0	0	0.3125
1	ALGA0000303	0.625	0.25	0.375	0.5625	0.1875	0.375	0.375
1	MARC0102958	0	0	0	0	0	0	0.375
1	ALGA0000305	0	0	0	0	0	0	0.4375
1	M1GA0000482	0	0	0	0	0	0	0.3125
1	ASGA0000390	0.6667	0.25	0.375	0.625	0.25	0.375	0.4375
1	INRA0000119	0	0	0	0	0	0	0.25
1	ALGA0000312	0	0	0	0	0	0	0.25
1	H3GA0000347	0	0	0	0	0	0	0.25
1	ALGA0000319	0.625	0.25	0.375	0.625	0.25	0.375	0.375
1	ALGA0000323	0	0	0	0	0	0	0.25
1	MARC0008402	0.625	0.25	0.375	0.625	0.25	0.375	0.4375
1	ASGA0000414	0.6667	0.25	0.375	0.625	0.25	0.375	0.375
1	ALGA0000331	0	0	0	0	0	0	0.4375
1	M1GA0000495	0.625	0.25	0.375	0.625	0.25	0.375	0.4375
1	ASGA0000427	nan	nan	nan	nan	nan	nan	nan
1	ASGA0000422	0	0	0	0	0	0	0.25
1	ALGA0000339	0	0	0	0	0	0	0
1	ASGA0000430	0.625	0.25	0.375	0.625	0.25	0.375	0.375
1	M1GA0000498	0	0	0	0	0	0	0.0625
1	SIRI0001096	0	0	0	0	0	0	0.375
1	ASGA0000434	0.625	0.25	0.375	0.625	0.25	0.375	0.5625
1	DRGA0000017	0.625	0.25	0.375	0.625	0.25	0.375	0.25
1	ASGA0000440	0	0	0	0	0	0	0.375
1	ALGA0000354	0	0	0	0	0	0	0.375
1	ALGA0000356	0	0	0	0	0	0	0.1875
1	ALGA0000376	0.25	0.25	0.4375	0.25	0.3125	0.125	0.4286
1	ALGA0000375	0.625	0.25	0.375	0.625	0.25	0.375	0.3571
1	ALGA0000370	0.25	0.25	0.4375	0.25	0.3125	0.125	0.5
1	ALGA0000368	0	0	0	0	0	0	0.25
1	ASGA0000452	0	0	0	0	0	0	0
1	ALGA0000381	0.6667	0.25	0.375	0.625	0.3125	0.375	0.06667
1	ALGA0000383	0	0	0	0	0	0	0
1	ASGA0000453	0	0	0	0	0	0	0.25
1	M1GA0000501	0	0	0	0	0	0	0.125
1	ALGA0000388	0.375	0.5	0.6875	0.5	0.25	0.375	0.5625
1	MARC0007285	0	0	0	0	0	0	0
1	ALGA0000393	0	0	0	0	0	0	0.1875
1	ALGA0000397	0.625	0.25	0.375	0.625	0.3125	0.375	0.25
1	MARC0031530	nan	nan	nan	nan	nan	nan	nan
1	ALGA0000407	0	0.25	0.375	0.0625	0.125	0.4824	0.375
1	ASGA0000475	0.25	0.25	0.4375	0.25	0.3125	0.125	0.5
1	MARC0097015	0	0	0	0	0	0	0
1	ALGA0000427	0	0	0	0	0	0	0
1	ASGA0000490	0.625	0.25	0.375	0.625	0.3125	0.375	0.375
1	H3GA0000401	0.625	0.25	0.375	0.625	0.3125	0.375	0.2667
1	ALGA0000431	0.375	0.5	0.6875	0.5	0.25	0.375	0.5
1	ALGA0000436	0.375	0.5	0.6875	0.5	0.25	0.375	0.3333
1	ALGA0000440	0	0	0	0	0	0	0.06667
1	MARC0023660	0	0	0	0	0	0	0
1	ALGA0000442	0	0	0	0	0	0	0
1	INRA0000229	0	0	0	0	0	0	0.25
1	MARC0028762	0	0	0	0	0	0	0
1	ALGA0000451	0	0	0	0	0	0	0.375
1	MARC0095028	0	0	0	0	0	0	0
1	ALGA0000458	0	0	0	0	0	0	0
1	MARC0036469	0	0	0	0	0	0	0
1	DRGA0000041	0.5	0.5	0.6875	0.5	0.25	0.375	0.1875
1	ASGA0000554	0	0	0	0	0	0	0
1	ALGA0000492	0	0	0	0	0	0	0
1	ASGA0000556	0	0	0	0	0	0	0.4375
1	H3GA0000454	0	0	0	0	0	0	0.3125
1	ALGA0000501	0	0	0	0	0	0	0.4375
1	H3GA0000459	0	0	0	0	0	0	0.125
1	MARC0069522	0.5	0.5	0.6875	0.5	0.25	0.375	0.25
1	MARC0016720	0	0	0	0	0	0	0.0625
1	ALGA0115616	0	0	0	0	0	0	0
1	MARC0014438	0	0	0	0	0	0	0.25
1	ALGA0119138	0	0	0	0	0	0	0.25
1	ASGA0104958	0	0	0	0	0	0	0
1	MARC0021584	0.5625	0.5625	0.6875	0.5	0.25	0.375	0.625
1	MARC0004054	0	0	0	0	0	0	0.4375
1	MARC0027411	0	0	0	0	0	0	0.4375
1	ALGA0123376	0	0	0	0	0	0	0.1875
1	H3GA0000476	0	0	0	0	0	0	0
1	M1GA0000547	0	0	0	0	0	0	0
1	MARC0034880	0	0	0	0	0	0	0
1	INRA0000290	0	0	0	0	0	0	0
1	ALGA0000507	nan	nan	nan	nan	nan	nan	nan
1	ALGA0000523	nan	nan	nan	nan	nan	nan	nan
1	ASGA0000576	0	0	0	0	0	0	0
1	ASGA0000578	0.5625	0.5625	0.6875	0.5	0.25	0.375	0.5625
1	M1GA0000549	0.5625	0.5625	0.6875	0.5	0.25	0.375	0.5625
1	MARC0097604	0	0	0	0	0	0	0.3125
1	INRA0000314	0	0	0	0	0	0	0
1	ALGA0000538	0	0	0	0	0	0	0.4375
1	ASGA0095912	0	0	0	0	0	0	0
1	SIRI0000433	0.25	0.25	0.4375	0.25	0.3125	0.125	0.375
1	SIRI0000431	0.25	0.25	0.4375	0.25	0.3125	0.125	0.5625
1	ASGA0000589	0	0	0	0	0	0	0.375
1	MARC0059741	0	0	0	0	0	0	0.1
1	ALGA0000557	0	0	0	0	0	0	0
1	ASGA0000601	0.6875	0.3125	0.375	0.625	0.375	0.375	0.25
1	H3GA0000512	0	0	0	0	0	0	0
1	H3GA0000513	0.5625	0.5625	0.6875	0.5	0.3125	0.375	0.4375
1	MARC0074666	0.5625	0.5625	0.6875	0.5	0.3125	0.375	0.5
1	H3GA0000521	0	0	0	0	0	0	0.0625
1	ASGA0000625	0.5625	0.5625	0.6875	0.5	0.3125	0.375	0.5
1	H3GA0000529	0	0	0	0	0	0	0
1	ASGA0000636	0	0	0	0	0	0	0.25
1	ASGA0000640	0	0	0	0	0	0	0
1	ALGA0000593	0	0	0	0	0	0	0
1	MARC0015128	0	0	0	0	0	0	0.3125
1	M1GA0000567	0.25	0.25	0.4375	0.25	0.3125	0.125	0.5
1	ALGA0000601	0	0	0	0	0	0	0
1	MARC0061528	0	0	0	0	0	0	0.0625
1	ASGA0000657	0	0	0	0	0	0	0.0625
1	ASGA0000671	0	0	0	0	0	0	0.25
1	MARC0022150	0.25	0.25	0.4375	0.25	0.3125	0.125	0.5625
1	ALGA0000623	0	0	0	0	0	0	0.375
1	M1GA0000587	0	0	0	0	0	0	0
1	ALGA0000641	0	0	0	0	0	0	0.1875
1	MARC0048394	0.25	0.25	0.4375	0.25	0.3125	0.125	0.5
1	MARC0022897	0	0	0	0	0	0	0
1	M1GA0000589	0.5625	0.5625	0.625	0.5	0.3125	0.375	0.125
1	ALGA0000646	0	0	0	0	0	0	0.5
1	ASGA0000700	0.5	0.4375	0.625	0.3125	0.3125	0.375	0.375
1	ASGA0000706	0.625	0.3125	0.3125	0.4375	0.375	0.375	0.5625
1	H3GA0000571	0	0	0	0	0	0	0
1	M1GA0000600	0	0	0	0	0	0	0
1	M1GA0000601	0.25	0.25	0.4375	0.25	0.3125	0.125	0.8125
1	M1GA0000603	0.5	0.4375	0.5625	0.375	0.375	0.4043	0.6875
1	MARC0068181	0	0	0	0	0	0	0
1	ALGA0121161	0	0	0	0	0	0	0
1	ALGA0117149	0	0	0	0	0	0	0.5
1	ASGA0089637	0	0	0	0	0	0	0
1	ASGA0098909	0	0	0	0	0	0	0
1	ALGA0108557	0	0	0	0	0	0	0.125
1	INRA0000409	0	0	0	0	0	0	0.3125
1	ASGA0000723	0.5	0.4375	0.5625	0.375	0.375	0.4043	0.4375
1	MARC0077389	0	0	0	0	0	0	0
1	ALGA0000673	0.5	0.4375	0.5625	0.375	0.375	0.4043	0.5625
1	ASGA0000710	0	0	0	0	0	0	0
1	H3GA0000581	0.25	0.25	0.4375	0.25	0.3125	0.125	0.3125
1	ALGA0000682	0	0	0	0	0	0	0
1	M1GA0000623	0	0	0	0	0	0	0
1	H3GA0000587	0	0	0	0	0	0	0
1	MARC0027776	0.625	0.3125	0.25	0.375	0.3125	0.1699	0
1	MARC0072970	0	0	0	0	0	0	0
1	H3GA0000586	0.625	0.3125	0.25	0.375	0.3125	0.1699	0.5625
1	M1GA0000618	0	0	0	0	0	0	0
1	ALGA0000683	0.0625	0.25	0.375	0.25	0.3125	0.1699	0.3125
1	MARC0089489	0.75	0.3125	0.25	0.375	0.3125	0.1699	0.3125
1	MARC0005058	0	0	0	0	0	0	0
1	INRA0000425	0	0	0	0	0	0	0
1	ASGA0000751	0	0	0	0	0	0	0.125
1	H3GA0000596	0	0	0	0	0	0	0
1	ASGA0000733	0	0	0	0	0	0	0
1	DRGA0000058	0	0	0	0	0	0	0
1	MARC0110433	0	0	0	0	0	0	0
1	ALGA0000696	0	0	0	0	0	0	0
1	ALGA0000698	0	0	0	0	0	0	0.25
1	ASGA0000746	0.8125	0.4375	0.625	0.5	0.5	0.25	0.25
1	ASGA0000769	nan	nan	nan	nan	nan	nan	nan
1	MARC0084646	0	0	0	0	0	0	0.125
1	ALGA0000717	0	0	0	0	0	0	0
1	MARC0027297	0	0	0	0	0	0	0
1	DIAS0003564	0	0	0	0	0	0	0.375
1	ALGA0000725	0	0	0	0	0	0	0.1875
1	ALGA0000727	0.75	0.3125	0.25	0.375	0.3125	0.1699	0.25
1	ALGA0000728	0.0625	0.25	0.375	0.25	0.3125	0.1699	0.1875
1	ASGA0000791	0	0	0	0	0	0	0
1	ALGA0000732	0.75	0.3125	0.25	0.375	0.3125	0.1699	0.4375
1	ALGA0000741	0	0	0	0	0	0	0.125
1	MARC0070803	0.25	0.1875	0.3125	0	0.125	0.375	0.625
1	ASGA0000804	nan	nan	nan	nan	nan	nan	nan
1	ALGA0000749	0	0	0	0	0	0	0.5
1	MARC0002939	0	0	0	0	0	0	0
1	ASGA0000817	0	0	0	0	0	0	0.3125
1	DRGA0000063	0	0	0	0	0	0	0
1	ALGA0000769	0	0	0	0	0	0	0
1	DRGA0000068	0	0	0	0	0	0	0.125
1	MARC0036513	0	0	0	0	0	0	0
1	M1GA0000672	0	0	0	0	0	0	0
1	ALGA0000773	0	0	0	0	0	0	0
1	ALGA0000778	0.5	0.375	0.5625	0.375	0.4375	0.498	0.625
1	MARC0078284	0.5	0.375	0.5625	0.375	0.4375	0.498	0.5
1	ASGA0000856	0	0	0	0	0	0	0
1	ALGA0000781	0	0	0	0	0	0	0
1	M1GA0000685	nan	nan	nan	nan	nan	nan	nan
1	ASGA0000870	0	0	0	0	0	0	0.25
1	H3GA0000686	0	0	0	0	0	0	0
1	H3GA0000689	0	0	0	0	0	0	0
1	ALGA0000792	0	0	0	0	0	0	0
1	ASGA0095734	0	0	0	0	0	0	0
1	ASGA0082737	0	0	0	0	0	0	0.375
1	ASGA0104776	nan	nan	nan	nan	nan	nan	nan
1	ALGA0000795	0.75	0.3125	0.25	0.375	0.3125	0.1699	0.4375
1	ASGA0000892	0.5	0.4375	0.5625	0.375	0.4375	0.498	0.5625
1	M1GA0000701	nan	nan	nan	nan	nan	nan	nan
1	ASGA0000909	0	0	0	0	0	0	0
1	H3GA0000708	0	0	0	0	0	0	0
1	ASGA0000922	0	0	0	0	0	0	0.0625
1	ALGA0000837	0	0	0	0	0	0	0
1	H3GA0000711	0	0	0	0	0	0	0.375
1	ASGA0000928	0	0	0	0	0	0	0.07143
1	ASGA0000925	0.5	0.4375	0.5625	0.375	0.4375	0.498	0.5
1	ALGA0000848	0	0	0	0	0	0	0
1	ASGA0000934	0	0	0	0	0	0	0
1	ASGA0089621	0.5	0.4375	0.5625	0.375	0.4375	0.498	0.5625
1	SIRI0000226	0	0	0	0	0	0	0
1	ALGA0120737	0.5	0.5	0.5625	0.375	0.4375	0.498	0.5
1	H3GA0056093	0.5	0.5	0.5625	0.375	0.4375	0.498	0.6875
1	ALGA0114715	0	0	0	0	0	0	0.1875
1	ASGA0100683	0.5	0.5	0.5625	0.375	0.4375	0.498	0.5625
1	ASGA0097955	0	0	0	0	0	0	0.06667
1	ALGA0104333	nan	nan	nan	nan	nan	nan	nan
1	ASGA0100150	0	0	0	0	0	0	0.375
1	ALGA0110679	0	0	0	0	0	0	0.4375
1	MARC0067098	0	0	0	0	0	0	0.5
1	ASGA0096629	0	0	0	0	0	0	0.4375
1	ASGA0101578	0	0	0	0	0	0	0.375
1	H3GA0056341	0	0	0	0	0	0	0.0625
1	M1GA0025022	0	0	0	0	0	0	0.4375
1	ALGA0111616	0	0	0	0	0	0	0.0625
1	ASGA0103410	0	0	0	0	0	0	0.0625
1	ASGA0106115	0	0	0	0	0	0	0.3125
1	MARC0092460	0	0	0	0	0	0	0.0625
1	MARC0071858	nan	nan	nan	nan	nan	nan	nan
1	MARC0020708	0.5	0.5	0.5625	0.375	0.4375	0.5	0.6875
1	ASGA0104413	0.6875	0.25	0.25	0.375	0.3125	0.1699	0.3125
1	INRA0000573	0	0	0	0	0	0	0.1875
1	ASGA0000947	0.5	0.5	0.5	0.375	0.375	0.498	0.5
1	ALGA0106880	0	0	0	0	0	0	0.375
1	MARC0002588	nan	nan	nan	nan	nan	nan	nan
1	ASGA0103576	0	0	0	0	0	0	0
1	H3GA0000722	0.5	0.5	0.5	0.375	0.375	0.498	0.4375
1	M1GA0000722	0.5625	0.5	0.5	0.375	0.375	0.498	0.625
1	H3GA0000727	0	0	0	0	0	0	0.3125
1	ALGA0000882	0	0	0	0	0	0	0
1	ASGA0000959	0.5	0.5	0.5	0.375	0.375	0.498	0.4375
1	H3GA0000737	0.5	0.5	0.5	0.375	0.375	0.498	0.4286
1	MARC0041880	0	0	0	0	0	0	0.375
1	ALGA0000889	0.5625	0.5	0.5	0.375	0.375	0.498	0.4375
1	ASGA0000966	0	0	0	0	0	0	0.0625
1	ASGA0000969	0.5625	0.5	0.5	0.375	0.375	0.498	0.6875
1	MARC0101458	0	0	0	0	0	0	0.3125
1	INRA0000606	0	0	0	0.07986	0	0	0.4375
1	MARC0086704	0	0	0	0	0	0	0
1	DRGA0000082	0	0	0	0	0	0	0.25
1	H3GA0000744	0	0	0	0	0	0	0.0625
1	ASGA0000972	nan	nan	nan	nan	nan	nan	nan
1	ALGA0000898	0	0	0	0	0	0	0
1	H3GA0000741	0.25	0.25	0.25	0	0.125	0.5	0.6875
1	ALGA0000900	0	0	0	0	0	0	0.6875
1	ASGA0000973	0	0	0	0	0	0	0
1	MARC0049090	0.5625	0.5	0.5	0.375	0.375	0.498	0.4375
1	MARC0004771	0	0	0	0	0	0	0.0625
1	ALGA0000913	0	0	0	0	0	0	0.0625
1	MARC0017979	0.5625	0.5625	0.5	0.375	0.375	0.498	0.5625
1	H3GA0000753	nan	nan	nan	nan	nan	nan	nan
1	MARC0072001	0	0	0	0	0	0	0.125
1	ALGA0122196	0.5625	0.5625	0.5	0.375	0.375	0.498	0.5625
1	H3GA0053978	0	0	0	0	0	0	0.0625
1	ALGA0108231	0.5625	0.5625	0.5	0.375	0.375	0.498	0.5
1	ASGA0000982	0	0	0	0	0	0	0.1875
1	MARC0019433	0.6875	0.25	0.25	0.375	0.25	0.1699	0.25
1	ALGA0000922	0.5625	0.625	0.5	0.375	0.375	0.498	0.4375
1	ASGA0000986	0	0	0	0	0	0	0
1	ALGA0000926	0	0	0	0	0	0	0
1	ASGA0000992	0.25	0.375	0.25	0	0.125	0.5	0.1875
1	DRGA0000091	0	0	0	0	0	0	0.5625
1	MARC0083567	0	0	0	0	0	0	0.3125
1	H3GA0000774	0	0	0	0	0	0	0.0625
1	ALGA0000962	0	0	0	0	0	0	0.3125
1	CASI0010077	0.5625	0.625	0.5	0.375	0.375	0.498	0.75
1	ALGA0000950	0	0	0	0	0	0	0.0625
1	H3GA0000785	0	0	0	0	0	0	0.3125
1	ALGA0000953	0	0	0	0	0	0	0.4375
1	ASGA0001011	0	0	0	0	0	0	0.3125
1	ALGA0000957	0.6875	0.25	0.25	0.4375	0.25	0.1699	0.4375
1	MARC0089438	0.6875	0.25	0.25	0.4375	0.25	0.1699	0.1875
1	MARC0037098	0	0	0	0	0	0	0.4375
1	ALGA0000960	0.5625	0.625	0.5	0.375	0.375	0.498	0.5
1	ALGA0001027	0	0	0	0	0	0	0.3125
1	ALGA0001028	0	0	0	0	0	0	0.375
1	ASGA0001083	0	0	0	0	0	0	0.3125
1	MARC0070235	0	0	0	0	0	0	0
1	M1GA0000757	0.25	0.375	0.25	0.1875	0.125	0.5	0.5
1	MARC0018001	0	0	0	0	0	0	0.25
1	ALGA0001032	0	0	0	0	0	0	0.375
1	ASGA0001071	0	0	0	0	0	0	0.3125
1	ASGA0001065	0	0	0	0	0	0	0.3125
1	ALGA0001007	0	0	0	0	0	0	0.3125
1	H3GA0000815	0	0	0	0	0	0	0.3125
1	ASGA0001055	0	0	0	0	0	0	0.4375
1	ASGA0001052	0	0	0	0	0	0	0
1	ALGA0000995	nan	nan	nan	nan	nan	nan	nan
1	MARC0006874	0.5625	0.625	0.5	0.375	0.375	0.498	0.5625
1	M1GA0000742	0	0	0	0	0	0	0.3125
1	H3GA0000794	0.6875	0.25	0.25	0.4375	0.25	0.1699	0.1875
1	ASGA0001039	0.6875	0.25	0.25	0.4375	0.25	0.1699	0.3125
1	ALGA0000990	0.25	0.375	0.25	0.1875	0.125	0.5	0.4
1	ASGA0001024	0.25	0.375	0.25	0.1875	0.125	0.5	0.375
1	MARC0008026	0	0	0	0	0	0	0.3125
1	ALGA0001037	0	0	0	0	0	0	0.375
1	ASGA0001086	0	0	0	0	0	0	0.375
1	MARC0034448	0	0	0	0	0	0	0.3125
1	M1GA0000759	0.6875	0.25	0.25	0.4375	0.25	0.1699	0.375
1	ASGA0001096	0	0	0	0	0	0	0.3125
1	MARC0016632	0	0	0	0	0	0	0
1	MARC0068793	0	0	0	0	0	0	0.4375
1	DRGA0000100	0	0	0	0	0	0	0.375
1	MARC0099846	0.6875	0.25	0.25	0.4375	0.25	0.1699	0.375
1	MARC0018479	0.6875	0.25	0.25	0.4375	0.25	0.1699	0.3333
1	ASGA0001122	0	0	0	0	0	0	0.3125
1	ASGA0001125	0	0	0	0	0	0	0.3125
1	ALGA0001075	0	0	0	0	0	0	0.375
1	ASGA0001117	0	0	0	0	0	0	0.1875
1	ALGA0008126	0	0	0	0	0	0	0
1	MARC0037754	0.5625	0.625	0.5	0.375	0.375	0.625	0.5625
1	INRA0060577	0.5625	0.625	0.5	0.375	0.375	0.625	0.3125
1	MARC0065727	0	0	0	0	0	0	0.5
1	ALGA0102988	0.5714	0.5833	0.6429	0.5333	0.4667	0.5	0.5625
1	ALGA0111979	0.6875	0.25	0.25	0.4375	0.25	0.1699	0
1	ASGA0089650	0	0	0	0	0	0	0.0625
1	ALGA0112050	0	0	0	0	0	0	0
1	ALGA0001109	0	0	0	0	0	0	0.25
1	ALGA0001112	0	0	0	0	0	0	0.125
1	DRGA0000109	0.6875	0.25	0.25	0.4375	0.25	0.1699	0.3125
1	MARC0111198	0	0	0	0	0	0	0
1	ALGA0001096	0	0	0	0	0	0	0.25
1	ASGA0001137	0	0	0	0	0	0	0
1	DRGA0000110	0	0	0	0	0	0	0.3125
1	H3GA0000845	0	0	0	0	0	0	0.3125
1	DRGA0000114	0	0	0	0	0	0	0.25
1	ALGA0001119	0	0	0	0	0	0	0.4375
1	ASGA0001154	0	0	0	0	0	0	0.3125
1	ASGA0001155	0	0	0	0	0	0	0.25
1	MARC0111542	0	0	0	0	0	0	0
1	ALGA0001127	0	0	0	0	0	0	0.25
1	ALGA0001129	0	0	0	0	0	0	0.0625
1	M1GA0000773	0	0	0	0	0	0	0
1	H3GA0000848	0	0	0	0	0	0	0.25
1	ASGA0001160	nan	nan	nan	nan	nan	nan	nan
1	H3GA0000849	0	0	0	0	0	0	0.375
1	INRA0000796	0	0	0	0	0	0	0.5625
1	INRA0000803	0	0	0	0	0	0	0.375
1	MARC0018427	0	0	0	0	0	0	0
1	ALGA0001145	0	0	0	0	0	0	0.3125
1	ASGA0001168	0	0	0	0	0	0	0.1875
1	MARC0059733	0	0	0	0	0	0	0.375
1	ALGA0001149	0	0	0	0	0	0	0
1	ASGA0001170	0	0	0	0	0	0	0
1	ALGA0001154	0	0	0	0	0	0	0.375
1	ALGA0001156	0	0	0	0	0	0	0.0625
1	MARC0032404	0	0	0	0	0	0	0.25
1	MARC0082193	0	0	0	0	0	0	0.3125
1	DRGA0000138	0	0	0	0	0	0	0.25
1	ALGA0001160	0	0	0	0	0	0	0.5333
1	ALGA0001163	0	0	0	0	0	0	0
1	M1GA0000775	0	0	0	0	0	0	0.25
1	ALGA0001182	0	0	0	0	0	0	0.4375
1	ASGA0001179	0	0	0	0	0	0	0
1	DRGA0000143	0	0	0	0	0	0	0.1875
1	MARC0057601	0	0	0	0	0	0	0.4375
1	ASGA0001178	0	0	0	0	0	0	0.25
1	ASGA0001176	0	0	0	0	0	0	0.25
1	ALGA0001167	0	0	0	0	0	0	0.3125
1	MARC0023380	0	0	0	0	0	0	0.5
1	MARC0005377	0	0	0	0	0	0	0.3125
1	ALGA0001191	0	0	0	0	0	0	0
1	DRGA0000148	0	0	0	0	0	0	0
1	ASGA0001198	0	0	0	0	0	0	0.1875
1	M1GA0000776	0	0	0	0	0	0	0.375
1	DRGA0000153	0.6875	0.25	0.25	0.4375	0.1875	0.1699	0.5
1	DRGA0000154	0	0	0	0	0	0	0.375
1	ASGA0001200	0.6875	0.25	0.25	0.4375	0.1875	0.1699	0.25
1	ALGA0001206	0	0	0	0	0	0	0
1	M1GA0000785	0	0	0	0	0	0	0.125
1	M1GA0000784	0	0	0	0	0	0	0.3125
1	ASGA0001214	0.6875	0.25	0.25	0.4375	0.1875	0.1699	0.3125
1	ALGA0001216	0.6875	0.25	0.25	0.4375	0.1875	0.1699	0.3125
1	ALGA0001212	0	0	0	0	0	0	0.375
1	DRGA0000162	0	0	0	0	0	0	0.375
1	ALGA0121036	1	1	1	1	1	1	0.08333
1	MARC0045047	0	0	0	0	0	0	0.3125
1	ASGA0090411	0	0	0	0	0	0	0.3125
1	ALGA0120068	0	0	0	0	0	0	0.375
1	MARC0027620	0	0	0	0	0	0	0.375
1	ALGA0001224	0	0	0	0	0	0	0.25
1	ALGA0001225	0	0	0	0	0	0	0.25
1	ALGA0001228	0	0	0	0	0	0	0.25
1	ASGA0001236	0	0	0	0	0	0	0
1	ALGA0001232	0	0	0	0	0	0	0
1	ASGA0001241	0	0	0	0	0	0	0.1875
1	ASGA0001243	0	0	0	0	0	0	0.1875
1	MARC0039402	0	0	0	0	0	0	0.375
1	DIAS0004684	0	0	0	0	0	0	0.375
1	ASGA0001260	0	0	0	0	0	0	0.25
1	ALGA0001244	0	0	0	0	0	0	0.375
1	MARC0023478	nan	nan	nan	nan	nan	nan	nan
1	H3GA0000902	0.6875	0.25	0.25	0.4375	0.1875	0.1699	0.25
1	ASGA0001279	0	0	0	0	0	0	0.4375
1	H3GA0000905	0	0	0	0	0	0	0.375
1	ALGA0001269	0	0	0	0	0	0	0.3125
1	ASGA0001286	0	0	0	0	0	0	0.375
1	DRGA0000172	0	0	0	0	0	0	0.3125
1	ALGA0001281	0.6875	0.25	0.25	0.4375	0.1875	0.1699	0.3125
1	ASGA0001297	0	0	0	0	0	0	0.375
1	ALGA0001286	0	0	0	0	0	0	0.3125
1	ASGA0001308	0	0	0	0	0	0	0.375
1	ASGA0001310	0	0	0	0	0	0	0.25
1	H3GA0000916	0	0	0	0	0	0	0.0625
1	ASGA0001318	0	0	0	0	0	0	0.1875
1	ASGA0001319	0	0	0	0	0	0	0.375
1	H3GA0000926	0	0	0	0	0	0	0.25
1	ALGA0001311	0	0	0	0	0	0	0.25
1	DRGA0000174	0	0	0	0	0	0	0.25
1	ALGA0001327	0	0	0	0	0	0	0.125
1	H3GA0000934	0	0	0	0	0	0	0.125
1	ALGA0001328	0	0	0	0	0	0	0.1875
1	ALGA0001317	0	0	0	0	0	0	0.1875
1	DRGA0000179	0	0	0	0	0	0	0
1	H3GA0000945	0.5625	0.25	0.25	0.3125	0	0.1699	0.1875
1	ALGA0001335	0.5625	0.25	0.25	0.3125	0	0.1699	0.0625
1	M1GA0000808	0.5625	0.25	0.25	0.3125	0	0.1699	0.4375
1	ALGA0001340	0	0	0	0	0	0	0
1	H3GA0000953	0	0	0	0	0	0	0.375
1	ASGA0001356	0	0	0	0	0	0	0.125
1	ALGA0001347	0	0	0	0	0	0	0.1875
1	INRA0000913	0	0	0	0	0	0	0
1	ASGA0001360	0.5625	0.25	0.25	0.3125	0	0.1699	0.3125
1	ASGA0001363	0	0	0	0	0	0	0.4375
1	H3GA0000957	0	0	0	0	0	0	0.3125
1	ASGA0001366	0	0	0	0	0	0	0.3125
1	H3GA0000960	0.625	0.3125	0.25	0.625	0.3125	0.125	0.375
1	MARC0028295	0.3125	0.1875	0.1875	0.4375	0.0625	0.06055	0.125
1	ALGA0001351	0	0	0	0	0	0	0.25
1	MARC0112780	0	0	0	0	0	0	0
1	MARC0089964	0	0	0	0	0	0	0
1	ASGA0001374	0	0	0	0	0	0	0.125
1	H3GA0000965	0	0	0	0	0	0	0.3125
1	H3GA0000975	0.3125	0.1875	0.1875	0.5	0.0625	0.06055	0.3125
1	H3GA0000976	0	0	0	0	0	0	0.3125
1	ASGA0001376	0	0	0	0	0	0	0.3125
1	H3GA0000982	0	0	0	0	0	0	0.25
1	ALGA0001370	0	0	0	0	0	0	0.4375
1	DIAS0001671	0	0	0	0	0	0	0.5
1	ASGA0001384	0.3125	0.1875	0.1875	0.4375	0.0625	0.06055	0.0625
1	ASGA0001391	0.3125	0.1875	0.1875	0.4375	0.0625	0.06055	0.3125
1	ASGA0001394	0.3125	0.1875	0.1875	0.4375	0.0625	0.06055	0.25
1	ASGA0001396	0.3125	0.1875	0.1875	0.4375	0.0625	0.06055	0.3125
1	ALGA0001386	0	0	0	0	0	0	0
1	H3GA0000987	0	0	0	0	0	0	0.3125
1	M1GA0000819	0	0	0	0	0	0	0.3125
1	ALGA0001393	0	0	0	0	0	0	0.375
1	M1GA0024837	0	0	0	0	0	0	0.4375
1	ALGA0109024	0.3125	0.1875	0.1875	0.4375	0.0625	0.06055	0
1	ASGA0001422	0	0	0	0	0	0	0.25
1	ALGA0001410	0	0	0	0	0	0	0.375
1	ASGA0001418	0	0	0	0	0	0	0.25
1	ASGA0001419	0	0	0	0	0	0	0.25
1	DRGA0000183	0	0	0	0	0	0	0.5625
1	H3GA0001012	0.3125	0.1875	0.1875	0.4375	0.0625	0.06055	0.5625
1	H3GA0001013	0	0	0	0	0	0	0.25
1	ASGA0097745	0	0	0	0	0	0	0.1875
1	MARC0043586	0	0	0	0	0	0	0.125
1	ASGA0101644	0	0	0	0	0	0	0.25
1	ALGA0001463	0	0	0	0	0	0	0.4375
1	M1GA0000832	0	0	0	0	0	0	0.4375
1	ASGA0001482	0	0	0	0	0	0	0
1	ASGA0001489	0	0	0	0	0	0	0.25
1	ALGA0001482	0	0	0	0	0	0	0.25
1	ALGA0001485	0	0	0	0	0	0	0.375
1	ASGA0001497	0	0	0	0	0	0	0.25
1	ALGA0001499	0	0	0	0	0	0	0
1	ALGA0001488	0.3125	0.1875	0.1875	0.4375	0.0625	0.06055	0.0625
1	H3GA0001055	0	0	0	0	0	0	0.25
1	MARC0043498	0	0	0	0	0	0	0.5
1	ALGA0107505	0	0	0	0	0	0	0.25
1	ALGA0109219	0	0	0	0	0	0	0
1	M1GA0025178	0.3125	0.1875	0.1875	0.4375	0.0625	0.06055	0.25
1	ALGA0108048	0	0	0	0	0	0	0.25
1	H3GA0001062	0	0	0	0	0	0	0.4375
1	ASGA0001502	0	0	0	0	0	0	0.375
1	INRA0001008	0	0	0	0	0	0	0
1	MARC0086556	0	0	0	0	0	0	0
1	MARC0035391	0	0	0	0	0	0	0
1	H3GA0001064	0	0	0	0	0	0	0.3125
1	MARC0061367	0	0	0	0	0	0	0.25
1	INRA0001010	0	0	0	0	0	0	0.125
1	ASGA0001507	0.3125	0.1875	0.1875	0.4375	0.0625	0.06055	0.0625
1	ALGA0001512	nan	nan	nan	nan	nan	nan	nan
1	INRA0001017	0	0	0	0	0	0	0.375
1	INRA0001018	0	0	0	0	0	0	0
1	ALGA0001514	0	0	0	0	0	0	0.1875
1	ASGA0001508	0.3125	0.1875	0.1875	0.4375	0.0625	0.06055	0
1	ALGA0001516	0	0	0	0	0	0	0.1875
1	ASGA0001510	0	0	0	0	0	0	0.0625
1	MARC0007839	nan	nan	nan	nan	nan	nan	nan
1	H3GA0001067	0	0	0	0	0	0	0.0625
1	ASGA0001512	0	0	0	0	0	0	0.25
1	H3GA0001069	0	0	0	0	0	0	0.125
1	MARC0090401	0	0	0	0	0	0	0.25
1	ASGA0094009	0	0	0	0	0	0	0
1	INRA0001043	0	0	0	0	0	0	0.25
1	ASGA0001531	0.3125	0.1875	0.1875	0.4375	0.0625	0.06055	0.25
1	INRA0001051	nan	nan	nan	nan	nan	nan	nan
1	H3GA0001078	0	0	0	0	0	0	0.375
1	ALGA0001556	0	0	0	0	0	0	0.25
1	MARC0063042	0	0	0	0	0	0	0.3125
1	ALGA0001548	0	0	0	0	0	0	0.125
1	ASGA0001519	0.3125	0.1875	0.1875	0.4375	0.0625	0.06055	0.375
1	MARC0024656	0	0	0	0	0	0	0.25
1	ALGA0001529	0	0	0	0	0	0	0.25
1	ALGA0001541	0	0	0	0	0	0	0.125
1	ALGA0001557	0	0	0	0	0	0	0.1875
1	ALGA0001559	0	0	0	0	0	0	0.3125
1	DRGA0000201	0	0	0	0	0	0	0
1	DRGA0000202	0	0	0	0	0	0	0
1	ASGA0001535	0.3125	0.1875	0.1875	0.4375	0.0625	0.06055	0.4375
1	DRGA0000203	0.3125	0.1875	0.1875	0.4375	0.0625	0.06055	0
1	ASGA0001540	0.3125	0.1875	0.1875	0.4375	0.0625	0.06055	0.3125
1	ALGA0001564	0	0	0	0	0	0	0
1	ASGA0001543	0	0	0	0	0	0	0.25
1	ASGA0001556	0.3125	0.1875	0.1875	0.4375	0.0625	0.06055	0.125
1	ALGA0001580	0	0	0	0	0	0	0.0625
1	DRGA0000210	0.3125	0.1875	0.1875	0.4375	0.0625	0.06055	0.375
1	H3GA0001085	0	0	0	0	0	0	0
1	H3GA0001084	0	0	0	0	0	0	0.25
1	CASI0003808	0	0	0	0	0	0	0
1	ALGA0001569	0	0	0	0	0	0	0.25
1	MARC0007613	0.3125	0.1875	0.1875	0.4375	0.0625	0.06055	0.1875
1	ALGA0001565	0	0	0	0	0	0	0.3125
1	ALGA0107609	0	0	0	0	0	0	0.25
1	ALGA0122320	0.3125	0.1875	0.1875	0.4375	0.0625	0.06055	0
1	SIRI0001107	0	0	0	0	0	0	0.1875
1	ASGA0104736	0	0	0	0	0	0	0.3125
1	ALGA0118952	0	0	0	0	0	0	0.25
1	ALGA0114236	0	0	0	0	0	0	0.1875
1	MARC0018943	0	0	0	0	0	0	0.1875
1	MARC0061851	0	0	0	0	0	0	0.1875
1	ALGA0104320	0	0	0	0	0	0	0.25
1	ASGA0094670	0.3125	0.1875	0.1875	0.4375	0.0625	0.06055	0.25
1	MARC0044151	0	0	0	0	0	0	0
1	MARC0002374	0	0	0	0	0	0	0.25
1	ASGA0102681	0	0	0	0	0	0	0.1875
1	ASGA0093046	0	0	0	0	0	0	0.25
1	ALGA0123238	0	0	0	0	0	0	0.125
1	H3GA0054791	0	0	0	0	0	0	0.25
1	MARC0073321	0	0	0	0	0	0	0
1	DRGA0017477	0.3125	0.1875	0.1875	0.4375	0.1875	0.06055	0.3125
1	MARC0041365	0.3125	0.1875	0.1875	0.4375	0.1875	0.06055	0.375
1	H3GA0001089	0	0	0	0	0	0	0
1	ALGA0001597	0.3125	0.1875	0.1875	0.4375	0.1875	0.06055	0.1875
1	ALGA0001593	0	0	0	0	0	0	0.25
1	ALGA0001608	0	0	0	0	0	0	0.3125
1	ALGA0001611	0	0	0	0	0	0	0.25
1	MARC0069475	nan	nan	nan	nan	nan	nan	nan
1	ALGA0001620	0.3125	0.1875	0.1875	0.4375	0.1875	0.06055	0.375
1	ASGA0001569	0	0	0	0	0	0	0.25
1	ASGA0001571	0	0	0	0	0	0	0
1	DRGA0000220	0	0	0	0	0	0	0
1	DRGA0000221	0	0	0	0	0	0	0.5625
1	ASGA0001580	0	0	0	0	0	0	0.3125
1	ASGA0001581	0.25	0.1875	0.1875	0.4375	0.1875	0.06055	0
1	DRGA0000223	0	0	0	0	0	0	0.25
1	H3GA0001101	0.25	0.1875	0.1875	0.4375	0.1875	0.06055	0.25
1	ALGA0001633	0.375	0.3125	0.125	0.5	0.3125	0.5	0.375
1	MARC0049586	0	0	0	0	0	0	0
1	ALGA0001640	0	0	0	0	0	0	0.25
1	ALGA0001642	0.375	0.3125	0.125	0.5	0.3125	0.5	0.1667
1	MARC0004459	0	0	0	0	0	0	0.25
1	ASGA0001590	0	0	0	0	0	0	0.25
1	ALGA0001649	0	0	0	0	0	0	0.25
1	ALGA0001654	0	0	0	0	0	0	0.25
1	ALGA0001657	0	0	0	0	0	0	0.25
1	ASGA0001604	0	0	0	0	0	0	0.25
1	ALGA0001663	0	0	0	0	0	0	0.25
1	ALGA0001666	0	0	0	0	0	0	0.375
1	ALGA0001667	0.375	0.3125	0.125	0.5	0.3125	0.5	0.375
1	M1GA0000857	0.375	0.3125	0.125	0.5	0.3125	0.5	0.1875
1	ASGA0001606	0.375	0.3125	0.125	0.5	0.3125	0.5	0.1875
1	MARC0069021	0	0	0	0	0	0	0
1	ALGA0001672	0.375	0.3125	0.125	0.5	0.3125	0.5	0.3125
1	MARC0062698	0.375	0.3125	0.125	0.5	0.3125	0.5	0.375
1	ALGA0001673	0.375	0.3125	0.125	0.5	0.3125	0.5	0.3125
1	ALGA0001678	0	0	0	0	0	0	0.375
1	ASGA0001612	0	0	0	0	0	0	0
1	ALGA0001686	0	0	0	0	0	0	0.0625
1	ASGA0001618	0	0	0	0	0	0	0.25
1	ASGA0001620	0	0	0	0	0	0	0.375
1	DRGA0000234	0	0	0	0	0	0	0.375
1	MARC0008547	0	0	0	0	0	0	0
1	ASGA0001624	0	0	0	0	0	0	0
1	ALGA0001701	0	0	0	0	0	0	0.4375
1	DRGA0000239	0	0	0	0	0	0	0.125
1	ASGA0099363	0	0	0	0	0	0	0
1	MARC0034292	0	0	0	0	0	0	0.125
1	ALGA0001707	0	0	0	0	0	0	0
1	ALGA0001708	0.25	0.25	0.125	0.375	0.375	0.5	0.4375
1	ASGA0001633	0	0	0	0	0	0	0
1	ALGA0001709	0	0	0	0	0	0	0.125
1	MARC0018818	0	0	0	0	0	0	0.1875
1	ASGA0001637	0	0	0	0	0	0	0.125
1	ALGA0001723	0	0	0	0	0	0	0
1	DRGA0000250	0	0	0	0	0	0	0
1	DRGA0000247	0	0	0	0	0	0	0
1	DRGA0000248	0	0	0	0	0	0	0.125
1	MARC0032578	0	0	0	0	0	0	0
1	ALGA0001726	0.25	0.25	0.125	0.4375	0.625	0.5	0.5
1	ASGA0001642	0.25	0.25	0.125	0.4375	0.625	0.5	0.5625
1	DRGA0000252	0.25	0.25	0.125	0.4375	0.625	0.5	0.125
1	DRGA0000255	0	0	0	0	0	0	0.25
1	ASGA0001644	0.25	0.25	0.125	0.4375	0.625	0.5	0.3125
1	ALGA0001735	0	0	0	0	0	0	0.125
1	MARC0005741	0	0	0	0	0	0	0.375
1	ALGA0001739	0	0	0	0	0	0	0.3125
1	ASGA0001646	0	0	0	0	0	0	0
1	DRGA0000265	0	0	0	0	0	0	0
1	ALGA0001738	0.25	0.25	0.125	0.4375	0.625	0.5	0.1875
1	DRGA0000258	0	0	0	0	0	0	0.5625
1	ALGA0001746	0	0	0	0	0	0	0
1	ALGA0001752	0.25	0.25	0.125	0.4375	0.625	0.5	0.25
1	MARC0061305	0	0	0	0	0	0	0
1	ALGA0001751	0	0	0	0	0	0	0.3125
1	DRGA0000268	0	0	0	0	0	0	0.25
1	CASI0003815	0	0	0	0	0	0	0
1	DRGA0000274	0	0	0	0	0	0	0.25
1	ASGA0001651	0.25	0.25	0.125	0.4375	0.625	0.5	0.0625
1	INRA0001161	0.25	0.25	0.125	0.4375	0.625	0.5	0.125
1	DRGA0000276	0	0	0	0	0	0	0
1	DRGA0000277	0	0	0	0	0	0	0
1	ALGA0001757	0.25	0.25	0.125	0.4375	0.625	0.5	0.125
1	DRGA0000280	0	0	0	0	0	0	0
1	H3GA0001138	0	0	0	0	0	0	0
1	ALGA0001758	0.25	0.25	0.125	0.4375	0.625	0.5	0.5
1	INRA0001167	0	0	0	0	0	0	0.125
1	H3GA0001139	nan	nan	nan	nan	nan	nan	nan
1	M1GA0000866	0	0	0	0	0	0	0.125
1	ASGA0001654	0	0	0	0	0	0	0
1	DRGA0000284	0	0	0	0	0	0	0
1	ALGA0001762	0	0	0	0	0	0	0
1	DRGA0000286	0.0625	0.5	0.75	0.375	0.375	0.5	0.5625
1	DRGA0000287	0	0	0	0	0	0	0
1	ALGA0001764	0	0	0	0	0	0	0
1	ASGA0001656	0.25	0.25	0.125	0.4375	0.625	0.5	0.0625
1	H3GA0001140	0.25	0.25	0.125	0.4375	0.625	0.5	0.375
1	MARC0028659	0	0	0	0	0	0	0.3125
1	DRGA0000289	0	0	0	0	0	0	0
1	ALGA0001766	0	0	0	0	0	0	0
1	H3GA0001142	0.25	0.25	0.125	0.4375	0.625	0.5	0.5
1	ASGA0001657	0	0	0	0	0	0	0
1	ALGA0001770	0	0	0	0	0	0	0.375
1	INRA0001175	0	0	0	0	0	0	0.375
1	DRGA0000293	0	0	0	0	0	0	0
1	DRGA0000294	0	0	0	0	0	0	0
1	DRGA0000296	0	0	0	0	0	0	0
1	DRGA0000298	0	0	0	0	0	0	0.375
1	ALGA0001781	0	0	0	0	0	0	0.125
1	MARC0054731	0	0	0	0	0	0	0.4375
1	ALGA0001790	0	0	0	0	0	0	0.3125
1	CASI0009793	0	0	0	0	0	0	0.1875
1	H3GA0001144	0.25	0.25	0.125	0.4375	0.625	0.5	0.1875
1	MARC0025847	0.25	0.25	0.125	0.4375	0.625	0.5	0.25
1	H3GA0001147	0	0	0	0	0	0	0
1	ALGA0001794	0.0625	0.125	0	0.4375	0.625	0.3418	0.25
1	CASI0010857	0	0	0	0	0	0	0.125
1	MARC0070314	0	0	0	0	0	0	0
1	INRA0001185	0	0	0	0	0	0	0.25
1	ALGA0001802	0	0	0	0	0	0	0.3125
1	MARC0000806	0	0	0	0	0	0	0
1	INRA0001186	0	0	0	0	0	0	0.125
1	ASGA0097469	0	0	0	0	0	0	0
1	DIAS0004367	0	0	0	0	0	0	0.1875
1	MARC0113201	0	0	0	0	0	0	0.125
1	ASGA0105496	0	0	0	0	0	0	0.3125
1	H3GA0001152	0	0	0	0	0	0	0
1	H3GA0001153	0	0	0	0	0	0	0.25
1	H3GA0001156	0	0	0	0	0	0	0
1	MARC0064190	0	0	0	0	0	0	0
1	DRGA0000314	0	0	0	0	0	0	0
1	ALGA0001818	0	0	0	0	0	0	0.0625
1	DIAS0000754	0	0	0	0	0	0	0.25
1	INRA0001220	0	0	0	0	0	0	0.25
1	DRGA0000319	0	0	0	0	0	0	0.0625
1	ALGA0001829	0	0	0	0	0	0	0.1875
1	ALGA0001836	0	0	0	0	0	0	0.4375
1	ALGA0001838	0	0	0	0	0	0	0.4375
1	ALGA0001844	0	0	0	0	0	0	0.1875
1	ASGA0001701	0	0	0	0	0	0	0
1	ALGA0001840	0	0	0	0	0	0	0.5
1	ALGA0001854	0	0	0	0	0	0	0.25
1	MARC0078136	0	0	0	0	0	0	0
1	ASGA0001719	0	0	0	0	0	0	0
1	ASGA0001721	0.125	0.3125	0.1875	0.4375	0.75	0.498	0.4375
1	ASGA0001729	0	0	0	0	0	0	0.25
1	DRGA0000329	nan	nan	nan	nan	nan	nan	nan
1	H3GA0001174	0	0	0	0	0	0	0
1	DRGA0000334	0	0	0	0	0	0	0.3125
1	ASGA0001735	0.125	0.3125	0.1875	0.4375	0.75	0.498	0.1875
1	ASGA0001744	0.125	0.3125	0.1875	0.4375	0.75	0.498	0.5
1	DRGA0000338	0	0	0	0	0	0	0
1	H3GA0001175	0	0	0	0	0	0	0
1	ASGA0001738	0	0	0	0	0	0	0.0625
1	ALGA0123454	0.3333	0.0625	0	0.375	0.1875	0	0.1875
1	ASGA0001746	0.125	0.3125	0.1875	0.4375	0.75	0.498	0.3125
1	H3GA0001177	nan	nan	nan	nan	nan	nan	nan
1	DIAS0002980	0.125	0.3125	0.1875	0.4375	0.75	0.498	0.375
1	ASGA0001755	0	0	0	0	0	0	0
1	ALGA0001896	0	0	0	0	0	0	0.3125
1	DRGA0000343	0	0	0	0	0	0	0
1	ASGA0001771	0	0	0	0	0	0	0.375
1	ALGA0001908	0	0	0	0	0	0	0.125
1	ALGA0104848	0	0	0	0	0	0	0
1	MARC0051884	0	0	0	0	0	0	0
1	DRGA0000346	0	0	0	0	0	0	0.3125
1	ASGA0001753	0	0	0	0	0	0	0.25
1	ALGA0108847	0	0	0	0	0	0	0.125
1	DRGA0000345	0	0	0	0	0	0	0.3125
1	H3GA0001189	0	0	0	0	0	0	0
1	ASGA0099725	0	0	0	0	0	0	0
1	ASGA0105829	0.375	0.3125	0.5625	0.4375	0.625	0.4824	0.5625
1	ASGA0001772	0.375	0.3125	0.5625	0.4375	0.625	0.4824	0.625
1	ASGA0001774	0.1875	0.375	0.1875	0.4375	0.75	0.25	0.125
1	ALGA0001915	0.1875	0.375	0.1875	0.4375	0.75	0.25	0.375
1	ASGA0001781	0.1875	0.375	0.1875	0.4375	0.75	0.25	0.3125
1	INRA0001270	0	0	0	0	0	0	0.375
1	DRGA0000347	0	0	0	0	0	0	0.1875
1	ALGA0001920	0	0	0	0	0	0	0
1	ALGA0001926	0	0	0	0	0	0	0
1	H3GA0001203	0.1875	0.375	0.1875	0.4375	0.75	0.25	0.5
1	ALGA0108388	0	0	0	0	0	0	0.1875
1	ALGA0104088	0	0	0	0	0	0	0.0625
1	ASGA0089494	0.1875	0.375	0.1875	0.4375	0.75	0.25	0.5
1	ALGA0001936	0.1875	0.375	0.1875	0.4375	0.75	0.25	0.25
1	ALGA0001940	0	0	0	0	0	0	0
1	ALGA0001942	0	0	0	0	0	0	0.5714
1	ASGA0001802	0	0	0	0	0	0	0
1	ALGA0001951	0	0	0	0	0	0	0
1	ALGA0001958	0	0	0	0	0	0	0
1	ASGA0001809	nan	nan	nan	nan	nan	nan	nan
1	INRA0001285	0	0	0	0	0	0	0.375
1	ASGA0001818	0.1875	0.375	0.1875	0.4375	0.75	0.25	0.375
1	ALGA0001967	0.1875	0.375	0.1875	0.4375	0.75	0.25	0.5
1	ASGA0001812	nan	nan	nan	nan	nan	nan	nan
1	H3GA0001212	0	0	0	0	0	0	0.3125
1	ASGA0001819	0	0	0	0	0	0	0.3125
1	M1GA0000883	0	0	0	0	0	0	0.0625
1	ASGA0001823	0	0	0	0	0	0	0
1	MARC0022961	0	0	0	0	0	0	0.0625
1	H3GA0001219	0	0	0	0	0	0	0.25
1	MARC0112693	0	0	0	0	0	0	0.4375
1	DRGA0000364	0.375	0.375	0.1875	0.4375	0.75	0.25	0.125
1	H3GA0001223	0.375	0.375	0.1875	0.4375	0.75	0.25	0.625
1	ASGA0001838	0.375	0.375	0.1875	0.4375	0.75	0.25	0.375
1	H3GA0001217	0	0	0	0	0	0	0.0625
1	ALGA0001984	0	0	0	0	0	0	0
1	ALGA0124106	0	0	0	0	0	0	0.125
1	ASGA0096616	0.375	0.375	0.1875	0.4375	0.75	0.25	0.1875
1	ASGA0082396	0	0	0	0	0	0	0.25
1	ALGA0106992	0.375	0.375	0.1875	0.4375	0.75	0.25	0.25
1	ASGA0094502	0	0	0	0	0	0	0.0625
1	ALGA0107451	0.375	0.375	0.1875	0.4375	0.75	0.25	0.625
1	ASGA0001842	0	0	0	0	0	0	0.0625
1	ALGA0116591	0.375	0.375	0.1875	0.4375	0.75	0.25	0.3125
1	MARC0053321	0	0	0	0	0	0	0.1875
1	MARC0105202	0	0	0	0	0	0	0.1875
1	ASGA0085617	0	0	0	0	0	0	0.125
1	MARC0034351	0	0	0	0	0	0	0.125
1	H3GA0001228	0.375	0.375	0.1875	0.4375	0.75	0.25	0.375
1	ALGA0002000	0.375	0.375	0.1875	0.4375	0.75	0.25	0.125
1	ALGA0002013	0.375	0.375	0.1875	0.4375	0.75	0.25	0.4375
1	ALGA0002020	0.375	0.375	0.1875	0.4375	0.75	0.25	0.125
1	ASGA0001863	0	0	0	0	0	0	0
1	ALGA0002036	0	0	0	0	0	0	0.0625
1	ASGA0001858	0	0	0	0	0	0	0.125
1	MARC0068736	0	0	0	0	0	0	0.3125
1	H3GA0001233	0.375	0.375	0.1875	0.4375	0.75	0.25	0.4375
1	MARC0096577	0	0	0	0	0	0	0
1	M1GA0000885	0.375	0.375	0.1875	0.4375	0.75	0.25	0.375
1	ALGA0002025	0	0	0	0	0	0	0.125
1	INRA0001363	0	0	0	0	0	0	0
1	ALGA0002050	0.375	0.375	0.1875	0.4375	0.75	0.25	0.375
1	ASGA0001873	0	0	0	0	0	0	0
1	H3GA0001242	0.375	0.375	0.1875	0.4375	0.75	0.25	0.625
1	MARC0016585	0	0	0	0	0	0	0.1875
1	ALGA0002069	0.375	0.375	0.1875	0.4375	0.75	0.25	0.3125
1	ALGA0002071	0	0	0	0	0	0	0.0625
1	H3GA0001245	nan	nan	nan	nan	nan	nan	nan
1	H3GA0001247	0	0	0	0	0	0	0.0625
1	ASGA0001879	0.375	0.375	0.1875	0.4375	0.75	0.25	0.4375
1	DRGA0000387	0	0	0	0	0	0	0.1875
1	INRA0001396	0	0	0	0	0	0	0
1	ALGA0002083	0.375	0.375	0.1875	0.4375	0.75	0.25	0.5
1	MARC0036088	0	0	0	0	0	0	0.1875
1	DRGA0000392	0	0	0	0	0	0	0
1	DRGA0000394	0	0	0	0	0	0	0.25
1	ALGA0002094	0.375	0.375	0.1875	0.375	0.75	0.25	0.4375
1	ALGA0002097	0	0	0	0	0	0	0.0625
1	H3GA0001255	0	0	0	0	0	0	0.3125
1	ALGA0002105	0	0	0	0	0	0	0.375
1	MARC0060741	0	0	0	0	0	0	0
1	MARC0088758	0	0	0	0	0	0	0.25
1	ASGA0001906	0	0	0	0	0	0	0.5
1	DRGA0000400	0.375	0.375	0.1875	0.375	0.75	0.25	0.625
1	MARC0079838	0	0	0	0	0	0	0
1	ASGA0001909	0.375	0.375	0.1875	0.375	0.75	0.25	0.375
1	ASGA0001911	0.375	0.375	0.1875	0.375	0.75	0.25	0.625
1	MARC0034894	0	0	0	0	0	0	0.3125
1	ALGA0002123	0	0	0	0	0	0	0.25
1	ALGA0002127	0	0	0	0	0	0	0.3125
1	ASGA0001915	0	0	0	0	0	0	0
1	DIAS0002234	0.375	0.375	0.1875	0.375	0.75	0.25	0.5
1	ASGA0001918	0.4	0.375	0.1875	0.375	0.75	0.25	0.375
1	ALGA0002134	0	0	0	0	0	0	0.0625
1	H3GA0001269	0	0	0	0	0	0	0.25
1	H3GA0001272	0	0	0	0	0	0	0.1875
1	M1GA0000899	0	0	0	0	0	0	0.125
1	MARC0095022	0	0	0	0	0	0	0
1	MARC0113507	0	0	0	0	0	0	0.125
1	MARC0051909	0	0	0	0	0	0	0.375
1	ALGA0002156	0	0	0	0	0	0	0.0625
1	MARC0058102	0	0	0	0	0	0	0
1	ALGA0002166	0	0	0	0	0	0	0.0625
1	ALGA0002174	0	0	0	0	0	0	0.3125
1	MARC0063319	0.375	0.375	0.1875	0.375	0.75	0.25	0.375
1	ALGA0002175	0	0	0	0	0	0	0.1875
1	ALGA0002179	0	0	0	0	0	0	0.1875
1	ALGA0002190	0	0	0	0	0	0	0.3125
1	ASGA0001965	0	0	0	0	0	0	0.3125
1	ASGA0001969	0	0	0	0	0	0	0.5
1	ALGA0002193	0	0	0	0	0	0	0.3125
1	ALGA0002197	0	0	0	0	0	0	0.375
1	ALGA0002199	0	0	0	0	0	0	0.125
1	DRGA0000417	0	0	0	0	0	0	0.4375
1	ALGA0002206	0	0	0	0	0	0	0.375
1	MARC0019969	0	0	0	0	0	0	0.1875
1	ALGA0002212	nan	nan	nan	nan	nan	nan	nan
1	MARC0088139	0	0	0	0	0	0	0.125
1	ASGA0098614	0	0	0	0	0	0	0.0625
1	ALGA0104675	0	0	0	0	0	0	0.375
1	ASGA0001988	0	0	0	0	0	0	0.25
1	H3GA0001306	0.375	0.375	0.1875	0.3125	0.6875	0.25	0.4375
1	DRGA0000426	0.4	0.375	0.1875	0.3125	0.6875	0.25	0.4375
1	ALGA0002230	0	0	0	0	0	0	0.375
1	ALGA0002231	0.375	0.375	0.1875	0.3125	0.6875	0.25	0.125
1	DRGA0000420	0	0	0	0	0	0	0.125
1	ALGA0002219	0	0	0	0	0	0	0.0625
1	ASGA0001985	0	0	0	0	0	0	0.0625
1	MARC0092631	0	0	0	0	0	0	0
1	ASGA0001995	0	0	0	0	0	0	0.0625
1	ALGA0002234	0	0	0	0	0	0	0.0625
1	ASGA0002001	0	0	0	0	0	0	0.0625
1	ASGA0002002	0	0	0	0	0	0	0
1	ALGA0002237	0	0	0	0	0	0	0.25
1	INRA0001515	0	0	0	0	0	0	0
1	H3GA0001315	0	0	0	0	0	0	0.125
1	MARC0022141	0.4	0.375	0.1875	0.3125	0.6875	0.25	0.375
1	DRGA0000439	0	0	0	0	0	0	0.3125
1	ALGA0002266	0.375	0.375	0.1875	0.3125	0.6875	0.25	0.3125
1	ALGA0002268	0.375	0.375	0.1875	0.3125	0.6875	0.25	0.25
1	ALGA0002273	0	0	0	0	0	0	0
1	DRGA0000441	0	0	0	0	0	0	0.25
1	MARC0046194	0.375	0.375	0.1875	0.3125	0.6875	0.25	0.375
1	ASGA0002034	0	0	0	0	0	0	0.1875
1	ALGA0002281	0	0	0	0	0	0	0.125
1	MARC0094181	0	0	0	0	0	0	0.0625
1	H3GA0001331	0	0	0	0	0	0	0.0625
1	ASGA0002040	0	0	0	0	0	0	0.0625
1	ALGA0002286	0	0	0	0	0	0	0.0625
1	ALGA0002289	nan	nan	nan	nan	nan	nan	nan
1	H3GA0001332	0	0	0	0	0	0	0.375
1	ALGA0002292	0	0	0	0	0	0	0.4375
1	ASGA0002046	0	0	0	0	0	0	0.1875
1	H3GA0001339	0	0	0	0	0	0	0.3125
1	ALGA0002298	0	0	0	0	0	0	0.0625
1	ALGA0002301	0	0	0	0	0	0	0
1	ALGA0002302	0	0	0	0	0	0	0.25
1	H3GA0001344	0	0	0	0	0	0	0.2143
1	ALGA0002310	0	0	0	0	0	0	0.25
1	ASGA0002068	0	0	0	0	0	0	0
1	ASGA0002073	0	0	0	0	0	0	0.1875
1	H3GA0001348	nan	nan	nan	nan	nan	nan	nan
1	DRGA0000452	0	0	0	0	0	0	0.375
1	ALGA0002331	0	0	0	0	0	0	0
1	ALGA0002334	0	0	0	0	0	0	0.125
1	ASGA0002086	0	0	0	0	0	0	0.3125
1	ASGA0002087	0	0	0	0	0	0	0
1	MARC0087159	0	0	0	0	0	0	0
1	DRGA0000457	0	0	0	0	0	0	0.1875
1	DRGA0000458	0	0	0	0	0	0	0
1	DRGA0000459	0	0	0	0	0	0	0.1875
1	ASGA0002096	0	0	0	0	0	0	0.0625
1	ALGA0002350	0	0	0	0	0	0	0.4375
1	ALGA0002351	0	0	0	0	0	0	0.0625
1	CASI0009448	0	0	0	0	0	0	0.375
1	MARC0005445	0	0	0	0	0	0	0
1	ASGA0002111	0	0	0	0	0	0	0.1875
1	MARC0024599	0	0	0	0	0	0	0.125
1	ASGA0002114	0	0	0	0	0	0	0.25
1	H3GA0001355	0	0	0	0	0	0	0.0625
1	DRGA0000464	nan	nan	nan	nan	nan	nan	nan
1	H3GA0001359	0.4	0.375	0.25	0.3125	0.75	0.498	0.1875
1	INRA0001627	0	0	0	0	0	0	0.0625
1	ALGA0002382	0	0	0	0	0	0	0.3125
1	ASGA0089180	0	0	0	0	0	0	0.0625
1	H3GA0001364	0.4	0.375	0.25	0.3125	0.75	0.498	0
1	DRGA0000472	0.4	0.375	0.25	0.3125	0.75	0.498	0.375
1	MARC0021116	0	0	0	0	0	0	0.375
1	ASGA0002122	0.375	0.375	0.25	0.3125	0.75	0.498	0.375
1	DIAS0004542	0	0	0	0	0	0	0.0625
1	ALGA0116136	0.4	0.375	0.25	0.3125	0.75	0.498	0.375
1	DIAS0002497	0	0	0	0	0	0	0.0625
1	INRA0001633	0.4	0.375	0.25	0.3125	0.75	0.498	0.1875
1	ALGA0002395	0	0	0	0	0	0	0.06667
1	DRGA0000478	0.375	0.375	0.25	0.3125	0.75	0.498	0.06667
1	H3GA0001369	0	0	0	0	0	0	0.0625
1	ASGA0002137	0.375	0.375	0.25	0.3125	0.6875	0.498	0.125
1	MARC0095826	0.4	0.375	0.25	0.3125	0.6875	0.498	0.25
1	ASGA0002142	0	0	0	0	0	0	0.5
1	ASGA0002146	0	0	0	0	0	0	0.1875
1	H3GA0001381	0	0	0	0	0	0	0.0625
1	ASGA0002153	0	0	0	0	0	0	0.0625
1	MARC0098037	0	0	0	0	0	0	0
1	MARC0058870	0	0	0	0	0	0	0
1	ASGA0002159	0.375	0.375	0.25	0.3125	0.6875	0.498	0.1875
1	ALGA0002423	0.375	0.375	0.25	0.3125	0.6875	0.498	0.3125
1	ALGA0002427	0	0	0	0	0	0	0.1875
1	MARC0036030	0	0	0	0	0	0	0.0625
1	H3GA0001389	0	0	0	0	0	0	0.125
1	H3GA0001392	0	0	0	0	0	0	0
1	ALGA0002445	0	0	0	0	0	0	0
1	H3GA0001394	0	0	0	0	0	0	0.125
1	ASGA0097094	0	0	0	0	0	0	0.25
1	H3GA0001397	0	0	0	0	0	0	0.375
1	ALGA0002465	0.4375	0.375	0.25	0.3125	0.625	0.375	0.5
1	ALGA0002457	0	0	0	0	0	0	0
1	MARC0086226	0	0	0	0	0	0	0
1	H3GA0001406	0	0	0	0	0	0	0.5
1	DRGA0000497	0	0	0	0	0	0	0.3125
1	DRGA0000498	0	0	0	0	0	0	0.3125
1	MARC0060121	0	0	0	0	0	0	0
1	ALGA0002480	0	0	0	0	0	0	0
1	DRGA0000501	0	0	0	0	0	0	0
1	DRGA0000505	0.4375	0.375	0.25	0.3125	0.5	0.375	0.4375
1	ALGA0002484	0	0	0	0	0	0	0
1	ALGA0122836	0	0	0	0	0	0	0
1	MARC0053676	0	0	0	0	0	0	0
1	ASGA0002203	0	0	0	0	0	0	0.25
1	H3GA0001415	0	0	0	0	0	0	0
1	ASGA0002214	0.4375	0.375	0.25	0.3125	0.5	0.375	0.3125
1	ALGA0002493	0	0	0	0	0	0	0.1875
1	ALGA0002499	0.4667	0.375	0.25	0.3125	0.5	0.375	0.125
1	ALGA0002500	0	0	0	0	0	0	0.0625
1	ALGA0002502	0	0	0	0	0	0	0
1	ALGA0002505	0.4375	0.375	0.25	0.3125	0.5	0.375	0.25
1	ALGA0002507	0	0	0	0	0	0	0.125
1	MARC0022018	0	0	0	0	0	0	0
1	ASGA0002232	0	0	0	0	0	0	0.3125
1	ASGA0002239	0	0	0	0	0	0	0
1	ALGA0002515	0	0	0	0	0	0	0.25
1	DRGA0000521	nan	nan	nan	nan	nan	nan	nan
1	ALGA0002521	0	0	0	0	0	0	0
1	ASGA0002251	0.1875	0	0.0625	0.375	0.125	0.1699	0
1	ALGA0002540	0	0	0	0	0	0	0
1	H3GA0001427	0	0	0	0	0	0	0
1	ALGA0002534	0	0	0	0	0	0	0
1	H3GA0001423	0	0	0	0	0	0	0.5
1	DRGA0000524	nan	nan	nan	nan	nan	nan	nan
1	ALGA0002523	0	0	0	0	0	0	0
1	DRGA0000530	0.1875	0	0.0625	0.375	0.125	0.1699	0.5
1	ALGA0002547	0	0	0	0	0	0	0
1	ASGA0002255	0.1875	0	0.0625	0.375	0.125	0.1699	0.1875
1	MARC0011038	0	0	0	0	0	0	0
1	ASGA0002258	0	0	0	0	0	0	0.3125
1	ALGA0002557	0	0	0	0	0	0	0.3125
1	CADI0000177	0	0	0	0	0	0	0.4375
1	MARC0010490	0	0	0	0	0	0	0.375
1	H3GA0001434	0	0	0	0	0	0	0
1	ASGA0002260	0	0	0	0	0	0	0
1	MARC0043118	0	0	0	0	0	0	0
1	INRA0001732	0	0	0	0	0	0	0.25
1	INRA0001730	0	0	0	0	0	0	0
1	INRA0001738	0.1875	0	0.0625	0.375	0.125	0.1699	0.3125
1	ASGA0002268	0	0	0	0	0	0	0
1	ALGA0002568	0	0	0	0	0	0	0
1	ASGA0002269	0	0	0	0	0	0	0.125
1	INRA0001740	0.1875	0	0.0625	0.375	0.125	0.1699	0.25
1	DRGA0000547	0.1875	0	0.0625	0.6667	0.375	0.1699	0.4375
1	DRGA0000548	0.1875	0	0.0625	0.375	0.125	0.1699	0.3125
1	H3GA0001440	0	0	0	0	0	0	0
1	MARC0059970	0.1875	0	0.0625	0.375	0.125	0.1699	0.3125
1	ALGA0002577	0	0	0	0	0	0	0
1	ASGA0002275	0	0	0	0	0	0	0.1875
1	DRGA0000551	0.1875	0	0.0625	0.375	0.125	0.1699	0.3125
1	MARC0038533	0.1875	0	0.0625	0.375	0.125	0.1699	0.25
1	ASGA0002280	0.1875	0	0.0625	0.375	0.125	0.1699	0.375
1	ASGA0002283	0.1875	0	0.0625	0.375	0.125	0.1699	0.375
1	ASGA0002286	0	0	0	0	0	0	0
1	ASGA0002287	0	0	0	0	0	0	0
1	ASGA0002288	0.1875	0	0.0625	0.375	0.125	0.1699	0.3125
1	H3GA0001443	0	0	0	0	0	0	0
1	MARC0027227	0	0	0	0	0	0	0
1	ALGA0002592	0.1875	0	0.0625	0.375	0.125	0.1699	0.3125
1	H3GA0001444	0	0	0	0	0	0	0
1	ALGA0002593	0	0	0	0	0	0	0
1	ASGA0002293	0	0	0	0	0	0	0.4375
1	INRA0001752	0	0	0	0	0	0	0
1	H3GA0001445	0	0	0	0	0	0	0
1	ALGA0002595	0	0	0	0	0	0	0
1	ALGA0002600	0	0	0	0	0	0	0
1	M1GA0000923	0	0	0	0	0	0	0
1	DRGA0000563	0	0	0	0	0	0	0
1	DRGA0000565	0	0	0	0	0	0	0
1	INRA0001761	0	0	0	0	0	0	0
1	MARC0104045	0	0	0	0	0	0	0.5
1	ALGA0002601	0	0	0	0	0	0	0
1	DRGA0000569	0	0	0	0	0	0	0
1	ALGA0002608	0	0	0	0	0	0	0.125
1	DRGA0000568	0	0	0	0	0	0	0
1	ALGA0002604	0	0	0	0	0	0	0
1	MARC0048118	0	0	0	0	0	0	0
1	ASGA0002301	0.125	0	0.0625	0.5	0.1875	0.1699	0.375
1	MARC0036103	0	0	0	0	0	0	0
1	ALGA0002613	0	0	0	0	0	0	0
1	H3GA0053054	0	0	0	0	0	0	0
1	ASGA0002303	0	0	0	0	0	0	0
1	ALGA0002618	0	0	0	0	0	0	0
1	DRGA0000573	0	0	0	0	0	0	0.1875
1	MARC0052370	0	0	0	0	0	0	0.25
1	H3GA0001453	0.125	0	0.0625	0.5	0.1875	0.1699	0.4375
1	H3GA0001452	0	0	0	0	0	0	0.0625
1	MARC0001053	0	0	0	0	0	0	0
1	ALGA0002625	0	0	0	0	0	0	0.25
1	MARC0054624	0	0	0	0	0	0	0
1	H3GA0001454	0	0	0	0	0	0	0.3125
1	ALGA0002629	0	0	0	0	0	0	0
1	DRGA0000575	0	0	0	0	0	0	0.125
1	ALGA0002632	0	0	0	0	0	0	0.125
1	H3GA0001456	0.125	0	0.0625	0.5	0.1875	0.1699	0.25
1	ASGA0002314	0	0	0	0	0	0	0
1	INRA0001776	0	0	0	0	0	0	0.1875
1	DRGA0000578	0.125	0	0.0625	0.5	0.1875	0.1699	0.125
1	MARC0018694	0	0	0	0	0	0	0.125
1	ALGA0002639	0.1875	0	0.0625	0.375	0.125	0.1699	0.125
1	ASGA0002320	0	0	0	0	0	0	0.375
1	ALGA0002641	0	0	0	0	0	0	0.375
1	DRGA0000580	0.1875	0	0.0625	0.375	0.125	0.1699	0.3125
1	ASGA0002324	0.1875	0	0.0625	0.375	0.125	0.1699	0.1875
1	ALGA0002648	0	0	0	0	0	0	0.125
1	ALGA0002649	0	0	0	0	0	0	0.0625
1	ALGA0002653	0	0	0	0	0	0	0.5
1	ASGA0002330	0.1875	0	0.0625	0.375	0.125	0.1699	0.3125
1	ASGA0002335	0	nan	0	0	0	0	0.3846
1	ASGA0002336	nan	nan	nan	nan	nan	nan	nan
1	MARC0097193	0	0	0	0	0	0	0.0625
1	H3GA0001466	0	0	0	0	0	0	0.0625
1	DRGA0000583	0	0	0	0	0	0	0.125
1	MARC0040750	0	0	0	0	0	0	0.25
1	ASGA0002342	0.1875	0	0.0625	0.375	0.125	0.1699	0.375
1	MARC0046883	0	0	0	0	0	0	0.0625
1	ASGA0002352	0	0	0	0	0	0	0.3125
1	MARC0114725	0	0	0	0	0	0	0.4375
1	ALGA0002673	0	0	0	0	0	0	0.25
1	DRGA0000587	0	0	0	0	0	0	0.1875
1	ALGA0002678	0	0	0	0	0	0	0.0625
1	ASGA0002356	0	0	0	0	0	0	0.375
1	ALGA0002685	0	0	0	0	0	0	0.1875
1	H3GA0001475	0.1875	0	0.0625	0.375	0.125	0.1699	0.375
1	DRGA0000591	0	0	0	0	0	0	0.125
1	MARC0114211	0	0	0	0	0	0	0.5625
1	DRGA0000594	0	0	0	0	0	0	0.0625
1	ALGA0002697	0	0	0	0	0	0	0.0625
1	INRA0001827	0	0	0	0	0	0	0.125
1	MARC0039753	0	0	0	0	0	0	0.4375
1	M1GA0000932	0	0	0	0	0	0	0.0625
1	H3GA0001491	0.1875	0	0.0625	0.375	0.125	0.1699	0.4375
1	DRGA0000595	0	0	0	0	0	0	0.125
1	M1GA0000930	0	0	0	0	0	0	0
1	H3GA0001481	0	0	0	0	0	0	0.125
1	H3GA0054825	0	0	0	0	0	0	0.0625
1	ALGA0105935	0.1875	0	0.0625	0.375	0.125	0.1699	0.1875
1	ASGA0101182	0	0	0	0	0	0	0
1	DRGA0000602	0	0	0	0	0	0	0.5625
1	ALGA0002730	0	0	0	0	0	0	0.2
1	MARC0091327	nan	nan	nan	nan	nan	nan	nan
1	MARC0109679	1	1	1	1	1	1	0
1	DRGA0000604	0	0	0	0	0	0	0.5
1	ASGA0002401	0	0	0	0	0	0	0.125
1	MARC0034815	0	0	0	0	0	0	0.125
1	MARC0026342	0	0	0	0	0	0	0.125
1	ALGA0002734	0	0	0	0	0	0	0
1	ASGA0002403	0	0	0	0	0	0	0.1875
1	ALGA0002742	0	0	0	0	0	0	0.375
1	INRA0001878	0	0	0	0	0	0	0.0625
1	ALGA0002749	0	0	0	0	0	0	0.125
1	ALGA0002752	0	0	0	0	0	0	0
1	DRGA0000613	0	0	0	0	0	0	0.375
1	DRGA0000615	0	0	0	0	0	0	0.375
1	DRGA0000616	0	0	0	0	0	0	0.375
1	ASGA0002409	0.375	0.125	0.1875	0.5	0.125	0.25	0.25
1	ALGA0002763	0.375	0.125	0.1875	0.5	0.125	0.25	0.5625
1	ASGA0002411	0	0	0	0	0	0	0.1875
1	ALGA0002766	0.375	0.125	0.1875	0.5	0.125	0.25	0.125
1	ALGA0002768	0	0	0	0	0	0	0.5
1	ASGA0002412	0.375	0.125	0.1875	0.6875	0.375	0.25	0.5385
1	MARC0071799	0	0	0	0	0	0	0.25
1	ALGA0002774	0	0	0	0	0	0	0.125
1	ALGA0002769	0	0	0	0	0	0	0.4375
1	ASGA0002416	0	0	0	0	0	0	0.125
1	ASGA0094398	0	0	0	0	0	0	0.125
1	ALGA0114490	0.375	0.125	0.1875	0.5	0.125	0.25	0.3125
1	ALGA0106098	0	0	0	0	0	0	0
1	ALGA0107994	0.375	0.125	0.1875	0.4375	0.125	0.25	0.5
1	ALGA0002780	0	0	0	0	0	0	0.25
1	H3GA0001513	0	0	0	0	0	0	0
1	ASGA0002419	0	0	0	0	0	0	0.125
1	DRGA0000632	0.375	0.125	0.1875	0.4375	0.125	0.25	0.375
1	ALGA0002791	0	0	0	0	0	0	0.3125
1	ASGA0002422	0	0	0	0	0	0	0.1875
1	ASGA0002424	0	0	0	0	0	0	0
1	DRGA0000636	0.375	0.125	0.1875	0.4375	0.125	0.25	0.5
1	ASGA0002428	0	0	0	0	0	0	0.125
1	ALGA0002798	0	0	0	0	0	0	0.25
1	ALGA0002800	0	0	0	0	0	0	0.4375
1	DRGA0000650	0	0	0	0	0	0	0.375
1	MARC0027388	0	0	0	0	0	0	0.25
1	ASGA0002433	0	0	0	0	0	0	0.3125
1	ALGA0002805	0	0	0	0	0	0	0.375
1	DRGA0000656	0	0	0	0	0	0	0.375
1	ALGA0002806	0.375	0.125	0.1875	0.4375	0.125	0.25	0.375
1	SIRI0000080	0	0	0	0	0	0	0.25
1	DRGA0000658	0.375	0.125	0.1875	0.4375	0.125	0.25	0.125
1	ALGA0002815	0.375	0.125	0.1875	0.4375	0.125	0.25	0.1875
1	ALGA0002818	0	0	0	0	0	0	0.0625
1	MARC0012272	0	0	0	0	0	0	0
1	ASGA0002445	0	0	0	0	0	0	0.1875
1	ASGA0002447	0	0	0	0	0	0	0.0625
1	ASGA0090189	0	0	0	0	0	0	0.125
1	ASGA0101808	0.375	0.125	0.1875	0.4375	0.125	0.25	0.4375
1	ALGA0001449	0	0	0	0	0	0	0.4375
1	ASGA0001457	0.3125	0.1875	0.1875	0.4375	0.0625	0.06055	0.25
1	ASGA0001459	0	0	0	0	0	0	0.25
1	ASGA0001464	0	0	0	0	0	0	0.1875
1	ASGA0001471	0	0	0	0	0	0	0.3125
1	MARC0008637	0.375	0.125	0.1875	0.4375	0.125	0.25	0.375
1	MARC0076346	0.375	0.125	0.1875	0.4375	0.125	0.25	0.375
1	ASGA0002448	0	0	0	0	0	0	0.25
1	ASGA0002449	0	0	0	0	0	0	0.4375
1	DRGA0000666	0	0	0	0	0	0	0
1	ALGA0002835	0	0	0	0	0	0	0.1875
1	ALGA0002836	0	0	0	0	0	0	0.125
1	ALGA0002840	0	0	0	0	0	0	0.4
1	ALGA0002842	0	0	0	0	0	0	0.25
1	ALGA0105589	0.375	0.125	0.1875	0.4375	0.125	0.25	0.25
1	ASGA0092170	0	0	0	0	0	0	0
1	MARC0036439	0	0	0	0	0	0	0.125
1	ALGA0002843	0	0	0	0	0	0	0.125
1	DRGA0000669	0.375	0.125	0.1875	0.4375	0.125	0.25	0.625
1	ALGA0002850	0	0	0	0	0	0	0.25
1	ALGA0002851	0.375	0.125	0.1875	0.4375	0.125	0.25	0.5625
1	DRGA0000670	nan	nan	nan	nan	nan	nan	nan
1	ALGA0002853	0.375	0.125	0.1875	0.4375	0.125	0.25	0.3125
1	ALGA0002856	0	0	0	0	0	0	0.0625
1	ASGA0002466	0.375	0.125	0.1875	0.4375	0.125	0.25	0.4375
1	INRA0001930	0	0	0	0	0	0	0
1	INRA0001931	0	0	0	0	0	0	0.0625
1	H3GA0001527	0	0	0	0	0	0	0
1	ASGA0002469	0	0	0	0	0	0	0.375
1	DRGA0000678	0	0	0	0	0	0	0.1875
1	ASGA0002474	0	0	0	0	0	0	0.125
1	H3GA0001530	0	0	0	0	0	0	0.3125
1	DRGA0000685	0	0	0	0	0	0	0.1875
1	ALGA0002870	0	0	0	0	0	0	0.125
1	INRA0001943	0.375	0.125	0.1875	0.4375	0.125	0.25	0.1875
1	DRGA0000688	0	0	0	0	0	0	0.375
1	DRGA0000690	0	0	0	0	0	0	0
1	H3GA0001533	0	0	0	0	0	0	0.4375
1	DRGA0000694	0.375	0.125	0.1875	0.4375	0.125	0.25	0.3125
1	ALGA0002878	0	0	0	0	0	0	0
1	DRGA0000695	0	0	0	0	0	0	0.1875
1	H3GA0001534	0	0	0	0	0	0	0.125
1	ASGA0002479	0	0	0	0	0	0	0.125
1	ALGA0117285	0	0	0	0	0	0	0.25
1	ASGA0094110	0	0	0	0	0	0	0
1	CASI0009419	0	0	0	0	0	0	0.125
1	ALGA0102587	0	0	0	0	0	0	0.125
1	ALGA0118278	0	0	0	0	0	0	0.0625
1	H3GA0001545	0	0	0	0	0	0	0.0625
1	MARC0021766	0	0	0	0	0	0	0.25
1	ALGA0002903	0	0	0	0	0	0	0.0625
1	DRGA0000700	0	0	0	0	0	0	0.125
1	MARC0013987	0	0	0	0	0	0	0.125
1	MARC0005904	0	0	0	0	0	0	0
1	ALGA0115656	nan	nan	nan	nan	nan	nan	nan
1	MARC0072323	0	0	0	0	0	0	0.0625
1	M1GA0026499	0	0	0	0	0	0	0.0625
1	ALGA0002896	0	0	0	0	0	0	0
1	DRGA0000698	0	0	0	0	0	0	0
1	MARC0027915	0	0	0	0	0	0	0.25
1	INRA0001968	0	0	0	0	0	0	0.0625
1	ALGA0109403	0	0	0	0	0	0	0.4375
1	MARC0006447	0	0	0	0	0	0	0.1875
1	ALGA0124083	0	0	0	0	0	0	0.25
1	ASGA0095188	0	0	0	0	0	0	0.1875
1	ALGA0112049	0	0	0	0	0	0	0
1	ASGA0102144	0.375	0.125	0.1875	0.4375	0.125	0.25	0.375
1	ASGA0104733	0.375	0.125	0.1875	0.4375	0.125	0.25	0.125
1	INRA0001970	0	0	0	0	0	0	0.25
1	ALGA0002905	0	0	0	0	0	0	0.375
1	ASGA0002493	0.375	0.125	0.1875	0.4375	0.125	0.25	0.5
1	ALGA0104850	0	0	0	0	0	0	0.4375
1	ALGA0002916	0	0	0	0	0	0	0.375
1	MARC0005040	0	0	0	0	0	0	0.3125
1	ASGA0002512	0	0	0	0	0	0	0.3125
1	CASI0010130	0	0	0	0	0	0	0.4375
1	DRGA0000714	0	0	0	0	0	0	0.375
1	ALGA0002930	nan	nan	nan	nan	nan	nan	nan
1	ALGA0002931	0	0	0	0	0	0	0.125
1	ALGA0002938	0	0	0	0	0	0	0.0625
1	MARC0006385	0	0	0	0	0	0	0.125
1	MARC0090402	0	0	0	0	0	0	0.125
1	ASGA0002521	0	0	0	0	0	0	0.1875
1	H3GA0001561	0	0	0	0	0	0	0
1	H3GA0001563	0	0	0	0	0	0	0.375
1	DRGA0000716	0	0	0	0	0	0	0.5
1	ALGA0002946	0	0	0	0	0	0	0.4375
1	MARC0033374	0	0	0	0	0	0	0.1875
1	H3GA0001567	0	0	0	0	0	0	0.0625
1	ASGA0002533	0	0	0	0	0	0	0.0625
1	ASGA0002536	0.0625	0	0	0.4375	0.25	0.1699	0.3125
1	ASGA0002548	0	0	0	0	0	0	0.3125
1	INRA0002006	0	0	0	0	0	0	0.125
1	MARC0033661	0.0625	0	0	0.4375	0.25	0.1699	0.0625
1	ALGA0002965	0	0	0	0	0	0	0.125
1	H3GA0001574	0.0625	0	0	0.4375	0.25	0.1699	0.3125
1	ASGA0002551	0.0625	0	0	0.4375	0.25	0.1699	0.125
1	ASGA0002552	0	0	0	0	0	0	0.5
1	ALGA0002967	0	0	0	0	0	0	0.375
1	ALGA0002970	0.0625	0	0	0.4375	0.25	0.1699	0.4375
1	ALGA0002972	0	0	0	0	0	0	0.0625
1	DRGA0000722	0.0625	0	0	0.4375	0.25	0.1699	0.5
1	ALGA0002977	0.0625	0	0	0.4375	0.25	0.1699	0
1	MARC0068812	0	0	0	0	0	0	0.125
1	INRA0002029	0	0	0	0	0	0	0.125
1	ASGA0002556	0.0625	0	0	0.4375	0.25	0.1699	0.375
1	ALGA0002981	0.0625	0	0	0.4375	0.25	0.1699	0.375
1	ALGA0002982	0	0	0	0	0	0	0.25
1	ASGA0002561	0	0	0	0	0	0	0.125
1	ALGA0002986	0.0625	0	0	0.4375	0.25	0.1699	0.3125
1	INRA0002035	0	0	0	0	0	0	0.0625
1	ASGA0002567	0	0	0	0	0	0	0.3125
1	ALGA0002991	0	0	0	0	0	0	0
1	ASGA0002568	0.0625	0	0	0.4375	0.25	0.1699	0.5
1	MARC0104539	0	0	0	0	0	0	0
1	ASGA0002570	0.0625	0	0	0.4375	0.25	0.1699	0.375
1	ALGA0002996	0	0	0	0	0	0	0
1	DRGA0000734	0	0	0	0	0	0	0
1	ALGA0002999	0.0625	0	0	0.4375	0.25	0.1699	0.3125
1	ALGA0003003	0	0	0	0	0	0	0.25
1	ALGA0003004	0	0	0	0	0	0	0.25
1	ASGA0002573	0	0	0	0	0	0	0
1	ALGA0003008	0.0625	0	0	0.4375	0.25	0.1699	0.3125
1	ALGA0003012	0.0625	0	0	0.4375	0.25	0.1699	0.5
1	MARC0098848	0	0	0	0	0	0	0
1	DRGA0000745	0	0	0	0	0	0	0.125
1	ASGA0002579	nan	nan	nan	nan	nan	nan	nan
1	DRGA0000748	0	0	0	0	0	0	0
1	ALGA0003021	0.0625	0	0	0.4375	0.25	0.1699	0.25
1	MARC0009271	0	0	0	0	0	0	0.3125
1	MARC0042520	0	0	0	0	0	0	0
1	ASGA0002580	0	0	0	0	0	0	0.0625
1	ALGA0003024	0	0	0	0	0	0	0.0625
1	H3GA0001595	0	0	0	0	0	0	0.0625
1	MARC0056989	0.0625	0	0	0.4375	0.25	0.1699	0.125
1	ALGA0003028	0	0	0	0	0	0	0.0625
1	ALGA0112762	0	0	0	0	0	0	0.0625
1	MARC0080112	0	0	0	0	0	0	0.0625
1	ALGA0003043	0	0	0	0	0	0	0
1	INRA0002076	0	0	0	0	0	0	0
1	ALGA0003034	0	0	0	0	0	0	0
1	ALGA0003039	0	0	0	0	0	0	0.0625
1	DRGA0000755	0	0	0	0	0	0	0.0625
1	MARC0027394	0.0625	0	0	0.4375	0.25	0.1699	0.25
1	H3GA0001599	0	0	0	0	0	0	0
1	DRGA0000754	0	0	0	0	0	0	0
1	INRA0002091	0	0	0	0	0	0	0
1	DRGA0000756	0	0	0	0	0	0	0.0625
1	ALGA0003052	0	0	0	0	0	0	0.5
1	INRA0002096	nan	nan	nan	nan	nan	nan	nan
1	ALGA0003056	0	0	0	0	0	0	0.0625
1	MARC0080017	0	0	0	0	0	0	0
1	ALGA0003060	0	0	0	0	0	0	0.0625
1	H3GA0001604	0	0	0	0	0	0	0.1875
1	DRGA0000760	0	0	0	0	0	0	0
1	ALGA0003071	0	0	0	0	0	0	0.125
1	ASGA0096671	0	0	0	0	0	0	0.3125
1	ASGA0097205	0	0	0	0	0	0	0.25
1	MARC0087435	0	0	0	0	0	0	0.3125
1	ALGA0003075	0.0625	0	0	0.4375	0.25	0.1699	0.25
1	ALGA0003076	0	0	0	0	0	0	0
1	MARC0084072	0.0625	0	0	0.4375	0.25	0.1699	0.3125
1	INRA0002108	0.0625	0	0	0.4375	0.25	0.1699	0.125
1	INRA0002107	0.0625	0	0	0.4375	0.25	0.1699	0.25
1	ASGA0002601	0	0	0	0	0	0	0.0625
1	DRGA0000770	0	0	0	0	0	0	0.125
1	DRGA0000771	0	0	0	0	0	0	0
1	MARC0052861	0	0	0	0	0	0	0
1	ALGA0003089	0	0	0	0	0	0	0
1	INRA0002110	0	0	0	0	0	0	0
1	ASGA0002607	0	0	0	0	0	0	0.5
1	ALGA0003091	0	0	0	0	0	0	0.0625
1	INRA0002111	0.0625	0	0	0.4375	0.25	0.1699	0.4375
1	DRGA0000774	0	0	0	0	0	0	0
1	ASGA0002612	0	0	0	0	0	0	0.3125
1	ALGA0003095	0	0	0	0	0	0	0
1	ALGA0003096	0.0625	0	0	0.4375	0.25	0.1699	0.625
1	DRGA0000775	0.0625	0	0	0.4375	0.25	0.1699	0.625
1	MARC0000470	0	0	0	0	0	0	0.4375
1	DRGA0000780	0.0625	0	0	0.4375	0.25	0.1699	0.25
1	DRGA0000782	0	0	0	0	0	0	0.1875
1	ALGA0119385	0	0	0	0	0	0	0.375
1	DRGA0000783	0	0	0	0	0	0	0.5
1	DRGA0000785	0.0625	0	0	0.4375	0.25	0.1699	0.5
1	DRGA0000787	0	0	0	0	0	0	0.5
1	INRA0002130	0	0	0	0	0	0	0.0625
1	ALGA0003115	0	0	0	0	0	0	0.375
1	ALGA0003117	0	0	0	0	0	0	0.125
1	ASGA0002626	0	0	0	0	0	0	0.0625
1	ALGA0003119	0.0625	0	0	0.4375	0.25	0.1699	0.25
1	ASGA0002629	0.0625	0	0	0.4375	0.25	0.1699	0.1875
1	ALGA0003122	0.0625	0	0	0.4375	0.25	0.1699	0.1875
1	ALGA0003126	nan	nan	nan	nan	nan	nan	nan
1	SIRI0000285	0.0625	0	0	0.4375	0.25	0.1699	0.25
1	ASGA0002634	0.0625	0	0	0.4375	0.25	0.1699	0.25
1	DRGA0000797	0	0	0	0	0	0	0.25
1	ALGA0003129	0	0	0	0	0	0	0.0625
1	ALGA0003142	0.0625	0	0	0.4375	0.25	0.1699	0.5
1	H3GA0001617	0.0625	0	0	0.4375	0.25	0.1699	0.1875
1	ASGA0002638	0.0625	0	0	0.4375	0.25	0.1699	0.4375
1	MARC0033459	0	0	0	0	0	0	0.0625
1	ALGA0003134	0.0625	0	0	0.4375	0.25	0.1699	0.4375
1	MARC0030887	0.0625	0	0	0.4375	0.25	0.1699	0.4375
1	ALGA0003143	0	0	0	0	0	0	0.625
1	ASGA0002640	0.0625	0	0	0.4375	0.25	0.1699	0.375
1	ALGA0003145	0	0	0	0	0	0	0.0625
1	ALGA0003149	0.0625	0	0	0.4375	0.25	0.1699	0.1875
1	ASGA0002642	0	0	0	0	0	0	0.0625
1	ALGA0003151	0	0	0	0	0	0	0.125
1	ALGA0003152	0	0	0	0	0	0	0
1	ALGA0003154	0	0	0	0	0	0	0
1	DRGA0000808	0	0	0	0	0	0	0
1	ALGA0003158	0	0	0	0	0	0	0.25
1	DRGA0000811	0	0	0	0	0	0	0.1875
1	ALGA0003160	1	1	1	1	1	1	0.2
1	DRGA0000813	0	0	0	0	0	0	0.3125
1	SIRI0000263	0	0	0	0	0	0	0.0625
1	ASGA0002653	0	0	0	0	0	0	0.3125
1	MARC0078789	0	0	0	0	0	0	0.0625
1	INRA0002177	0	0	0	0	0	0	0.375
1	H3GA0001628	0	0	0	0	0	0	0.125
1	ASGA0002655	0	0	0	0	0	0	0.25
1	ALGA0003173	0	0	0	0	0	0	0.0625
1	H3GA0001631	0	0	0	0	0	0	0.3125
1	DRGA0000822	0	0	0	0	0	0	0.3125
1	ALGA0003177	nan	nan	nan	nan	nan	nan	nan
1	DRGA0000823	0	0	0	0	0	0	0.25
1	MARC0091245	0	0	0	0	0	0	0.0625
1	ALGA0003179	nan	nan	nan	nan	nan	nan	nan
1	ALGA0003187	0	0	0	0	0	0	0.3125
1	DRGA0000827	0	0	0	0	0	0	0.3125
1	ALGA0003191	0	0	0	0	0	0	0
1	MARC0023808	0	0	0	0	0	0	0.0625
1	ALGA0003195	0	0	0	0	0	0	0.125
1	INRA0002210	0.0625	0	0	0.4375	0.25	0.1699	0.1875
1	ALGA0003197	1	1	1	1	1	1	0
1	ALGA0003200	0	0	0	0	0	0	0.1875
1	ALGA0003201	0	0	0	0	0	0	0.0625
1	ALGA0003202	0	0	0	0	0	0	0.0625
1	ALGA0003203	0	0	0	0	0	0	0.0625
1	ALGA0109305	0	0	0	0	0	0	0.375
1	ASGA0002670	0	0	0	0	0	0	0.0625
1	H3GA0001640	0	0	0	0	0	0	0.0625
1	DRGA0000832	0.0625	0	0	0.4375	0.25	0.1699	0.4375
1	DRGA0000833	0	0	0	0	0	0	0.3125
1	DRGA0000834	0	0	0	0	0	0	0.1875
1	MARC0051272	0	0	0	0	0	0	0.25
1	H3GA0001644	0	0	0	0	0	0	0.0625
1	H3GA0001645	0	0	0	0	0	0	0.0625
1	ASGA0002675	0	0	0	0	0	0	0.0625
1	DRGA0000839	0.0625	0	0	0.4375	0.25	0.1699	0.1875
1	DRGA0000841	0	0	0	0	0	0	0.0625
1	MARC0019537	0	0	0	0	0	0	0.125
1	ALGA0103591	0.0625	0	0	0.4375	0.25	0.1699	0.4375
1	ALGA0105914	0.0625	0	0	0.4375	0.25	0.1699	0.4375
1	ALGA0003220	0	0	0	0	0	0	0
1	ASGA0002680	0.0625	0	0	0.4375	0.25	0.1699	0.4375
1	ALGA0003214	0	0	0	0	0	0	0.375
1	ALGA0003218	0	0	0	0	0	0	0.1875
1	MARC0009277	0.0625	0	0	0.4375	0.25	0.1699	0.3125
1	ALGA0003221	0.0625	0	0	0.4375	0.25	0.1699	0.4375
1	ASGA0002688	0	0	0	0	0	0	0.25
1	MARC0094661	0	0	0	0	0	0	0.07692
1	ALGA0003229	0	0	0	0	0	0	0.0625
1	INRA0002228	0	0	0	0	0	0	0.3125
1	INRA0002229	0.0625	0	0	0.4375	0.25	0.1699	0.375
1	INRA0002232	0	0	0	0	0	0	0.4375
1	MARC0042547	0	0	0	0	0	0	0.375
1	MARC0024683	0	0	0	0	0	0	0.3125
1	ALGA0003237	0	0	0	0	0	0	0
1	ASGA0002700	0	0	0	0	0	0	0
1	ASGA0002701	0	0	0	0	0	0	0.3125
1	ASGA0002705	0	0	0	0	0	0	0.4375
1	ALGA0003246	0	0	0	0	0	0	0.4286
1	DRGA0000851	0	0	0	0	0	0	0.25
1	ALGA0003251	0.0625	0	0	0.4375	0.25	0.1699	0.4375
1	ALGA0003255	0	0	0	0	0	0	0.1875
1	CASI0010121	0.0625	0	0	0.4375	0.25	0.1699	0.5
1	ALGA0003260	0.0625	0	0	0.4375	0.25	0.1699	0.1875
1	ASGA0002711	0	0	0	0	0	0	0.0625
1	ASGA0096821	0	0	0	0	0	0	0.25
1	ALGA0003264	0	0	0	0	0	0	0.5
1	ASGA0002716	0	0	0	0	0	0	0
1	INRA0002254	0	0	0	0	0	0	0.3125
1	ALGA0003271	0	0	0	0	0	0	0.375
1	MARC0003603	0	0	0	0	0	0	0
1	ALGA0110231	0.0625	0	0	0.4375	0.25	0.1699	0.5625
1	MARC0031638	0	0	0	0	0	0	0
1	ASGA0002727	0.0625	0	0	0.4375	0.25	0.1699	0.1875
1	ALGA0003278	0	0	0	0	0	0	0.1875
1	ASGA0002729	0	0	0	0	0	0	0
1	ASGA0002733	0.0625	0	0	0.4375	0.25	0.1699	0.1875
1	MARC0065362	0	0	0	0	0	0	0.0625
1	MARC0036790	0	0	0	0	0	0	0.0625
1	DIAS0001404	0	0	0	0	0	0	0.0625
1	ALGA0003284	0.0625	0	0	0.4375	0.25	0.1699	0.5625
1	ALGA0003292	0.0625	0	0	0.4375	0.25	0.1699	0.375
1	H3GA0001667	0	0	0	0	0	0	0.3125
1	ALGA0003294	0.0625	0	0	0.4375	0.25	0.1699	0.125
1	ALGA0003302	0	0	0	0	0	0	0.4375
1	H3GA0001685	0	0	0	0	0	0	0.0625
1	H3GA0001684	0	0	0	0	0	0	0.375
1	MARC0043932	0.0625	0	0	0.4375	0.25	0.1699	0.4375
1	ASGA0002752	0.0625	0	0	0.4375	0.25	0.1699	0.375
1	ALGA0003310	0.0625	0	0	0.4375	0.25	0.1699	0.5625
1	H3GA0001675	0	0	0	0	0	0	0
1	INRA0002279	0	0	0	0	0	0	0.0625
1	ALGA0003339	0.0625	0	0	0.4375	0.25	0.1699	0.1875
1	MARC0029508	0	0	0	0	0	0	0.375
1	ASGA0002773	0	0	0	0	0	0	0.3125
1	ASGA0002778	0	0	0	0	0	0	0
1	ALGA0003346	0.0625	0	0	0.4375	0.25	0.1699	0.5
1	ALGA0003348	0	0	0	0	0	0	0.5
1	MARC0025593	0	0	0	0	0	0	0.0625
1	ALGA0003356	0	0	0	0	0	0	0.1875
1	ALGA0003365	0	0	0	0	0	0	0.4375
1	H3GA0001700	0	0	0	0	0	0	0.3125
1	DRGA0000881	0	0	0	0	0	0	0.5
1	ASGA0002800	0	nan	nan	0	0	0	0.1667
1	H3GA0001704	0	0	0	0	0	0	0.4375
1	ALGA0003372	0	0	0	0	0	0	0.0625
1	ASGA0002802	0	0	0	0	0	0	0
1	ALGA0003377	0	0	0	0	0	0	0.125
1	ASGA0002804	0	0	0	0	0	0	0
1	MARC0027189	0	0	0	0	0	0	0.1875
1	H3GA0001710	0	0	0	0	0	0	0.0625
1	ASGA0002809	0	0	0	0	0	0	0.5625
1	ALGA0003394	0.0625	0	0	0.4375	0.25	0.1699	0.1875
1	DRGA0000885	0.0625	0	0	0.4375	0.25	0.1699	0.1875
1	INRA0002329	0	0	0	0	0	0	0.125
1	ALGA0003403	0.0625	0	0	0.4375	0.25	0.1699	0.4375
1	ALGA0003405	0.0625	0	0	0.4375	0.25	0.1699	0.25
1	MARC0082503	0	0	0	0	0	0	0
1	DRGA0000893	0.0625	0	0	0.4375	0.25	0.1699	0.375
1	DRGA0000895	0	0	0	0	0	0	0.0625
1	ALGA0003412	0	0	0	0	0	0	0.0625
1	ALGA0003413	0.0625	0	0	0.4375	0.25	0.1699	0.25
1	INRA0002345	0	0	0	0	0	0	0.0625
1	DIAS0001072	0	0	0	0	0	0	0.125
1	ALGA0003423	0.0625	0	0	0.4375	0.25	0.1699	0.1875
1	MARC0026427	0	0	0	0	0	0	0.3125
1	ASGA0002828	0	0	0	0	0	0	0.0625
1	ALGA0003428	0.0625	0	0	0.4375	0.25	0.1699	0.375
1	ALGA0003430	0	0	0	0	0	0	0
1	ALGA0003431	0	0	0	0	0	0	0
1	H3GA0001728	0.0625	0	0	0.4375	0.25	0.1699	0.3125
1	ASGA0002841	0	0	0	0	0	0	0.375
1	H3GA0001730	0	nan	nan	0	0	0	0.2308
1	H3GA0001731	0	0	0	0	0	0	0
1	H3GA0001733	0	0	0	0	0	0	0.0625
1	INRA0002365	0.0625	0	0	0.4375	0.25	0.1699	0.375
1	INRA0002370	nan	nan	nan	nan	nan	nan	nan
1	DIAS0000655	0	0	0	0	0	0	0.4375
1	MARC0076789	0	0	0	0	0	0	0
1	H3GA0001736	nan	nan	nan	nan	nan	nan	nan
1	ALGA0003456	0.0625	0	0	0.4375	0.25	0.1699	0.5
1	H3GA0001738	0.0625	0	0	0.4375	0.25	0.1699	0.3125
1	DIAS0004711	nan	nan	nan	nan	nan	nan	nan
1	ALGA0103567	0.0625	0	0	0.4375	0.25	0	0.25
1	DIAS0000342	0	0	0	0	0	0	0
1	H3GA0005425	0	0	0	0	0	0	0
1	ALGA0105828	nan	nan	nan	nan	nan	nan	nan
1	ASGA0002862	0.0625	0	0	0.4375	0.25	0	0.3125
1	MARC0112628	0.0625	0	0	0.4375	0.25	0	0.125
1	ALGA0108821	0	0	0	0	0	0	0.125
1	ASGA0096317	0	0	0	0	0	0	0.3125
1	CASI0008992	nan	nan	nan	nan	nan	nan	nan
1	ALGA0112981	0	0	0	0	0	0	0.3125
1	ALGA0003489	0	0	0	0	0	0	0
1	DRGA0000908	0	0	0	0	0	0	0.06667
1	ASGA0002866	0	0	0	0	0	0	0.1875
1	ASGA0002864	0	0	0	0	0	0	0.2857
1	ALGA0003494	0	0	0	0	0	0	0.25
1	ASGA0002880	0.0625	0	0	0.4375	0.25	0	0.375
1	MARC0037204	0	0	0	0	0	0	0.0625
1	ASGA0002887	0	0	0	0	0	0	0.25
1	H3GA0001754	0	0	0	0	0	0	0
1	H3GA0001755	nan	nan	nan	nan	nan	nan	nan
1	DRGA0000913	0.0625	0	0	0.4375	0.25	0	0.25
1	MARC0052536	0	0	0	0	0	0	0.1875
1	ASGA0002888	0	0	0	0	0	0	0.25
1	ASGA0002889	0.0625	0	0	0.4375	0.25	0	0.125
1	ASGA0002891	0	0	0	0	0	0	0.25
1	ALGA0003503	0	0	0	0	0	0	0.25
1	ALGA0003507	0	0	0	0	0	0	0.3125
1	M1GA0000961	0	0	0	0	0	0	0.0625
1	ASGA0002904	0.0625	0	0	0.4375	0.25	0	0.375
1	SIRI0001339	0.0625	0	0	0.4375	0.25	0	0.375
1	INRA0002424	0	0	0	0	0	0	0.0625
1	INRA0002425	0	0	0	0	0	0	0.3125
1	INRA0002426	0	0	0	0	0	0	0
1	DRGA0000925	0	0	0	0	0	0	0.1875
1	ALGA0003516	0	0	0	0	0	0	0.125
1	ALGA0003521	0	0	0	0	0	0	0.125
1	ALGA0003523	0	0	0	0	0	0	0.25
1	ALGA0003538	0	0	0	0	0	0	0.25
1	ALGA0003525	0.0625	0	0	0.4375	0.25	0	0
1	H3GA0001764	0	0	0	0	0	0	0.0625
1	H3GA0001765	0	0	0	0	0	0	0
1	ASGA0104774	0	0	0	0	0	0	0
1	ALGA0003539	0	0	0	0	0	0	0.125
1	ALGA0003537	0.0625	0	0	0.4375	0.25	0	0.1875
1	ALGA0003540	0.0625	0	0	0.4375	0.25	0	0.125
1	DIAS0002998	0	0	0	0	0	0	0.125
1	DIAS0001185	0.0625	0	0	0.4375	0.25	0	0.3125
1	MARC0050692	0	0	0	0	0	0	0
1	ASGA0002936	0.0625	0	0	0.4375	0.25	0	0.1875
1	H3GA0001770	0	0	0	0	0	0	0.125
1	ALGA0003548	0	0	0	0	0	0	0.125
1	MARC0091808	0.0625	0	0	0.4375	0.25	0	0.25
1	INRA0002445	0.0625	0	0	0.4375	0.25	0	0.25
1	MARC0007128	0.0625	0	0	0.4375	0.25	0	0.25
1	INRA0002446	0	0	0	0	0	0	0.1875
1	ASGA0087818	0.0625	0	0	0.4375	0.25	0	0.375
1	SIRI0001021	0	0	0	0	0	0	0.3125
1	ASGA0002937	1	1	1	1	1	1	0
1	H3GA0001779	0.0625	0	0	0.4375	0.25	0	0.25
1	ASGA0002941	0	0	0	0	0	0	0
1	MARC0093541	0	0	0	0	0	0	0
1	ALGA0003562	0	0	0	0	0	0	0.125
1	ALGA0003563	0.0625	0	0	0.4375	0.25	0	0.25
1	ASGA0002947	0	0	0	0	0	0	0.125
1	DRGA0000934	0	0	0	0	0	0	0.125
1	ASGA0002948	0	0	0	0	0	0	0
1	ASGA0002949	0	0	0	0	0	0	0.25
1	ALGA0003570	0	0	0	0	0	0	0.375
1	ALGA0003571	0	0	0	0	0	0	0.1875
1	MARC0025427	nan	nan	nan	nan	nan	nan	nan
1	ASGA0002957	0.0625	0	0	0.4375	0.25	0	0.25
1	MARC0051679	0	0	0	0	0	0	0.5
1	MARC0038944	0	0	0	0	0	0	0.0625
1	MARC0047693	0	0	0	0	0	0	0.0625
1	ALGA0003581	0	0	0	0	0	0	0.0625
1	ALGA0003583	0	0	0	0	0	0	0.1875
1	ALGA0003587	0.0625	0	0	0.4375	0.25	0	0.1875
1	DRGA0000938	0	0	0	0	0	0	0
1	MARC0063377	0	0	0	0	0	0	0.0625
1	INRA0002489	0.0625	0	0	0.4	0.25	0	0.5625
1	ASGA0002967	0.0625	0	0	0.4375	0.25	0	0.5625
1	ASGA0002969	0	0	0	0	0	0	0.125
1	ASGA0002971	0.0625	0	0	0.4375	0.25	0	0.0625
1	ALGA0003592	0	0	0	0	0	0	0.0625
1	H3GA0001791	0.0625	0	0	0.4375	0.25	0	0.375
1	DRGA0000942	0.0625	0	0	0.4375	0.25	0	0.375
1	CASI0010753	0	0	0	0	0	0	0
1	ASGA0002979	0.0625	0	0	0.4375	0.25	0	0.25
1	ALGA0003618	0.0625	0	0	0.4375	0.25	0	0.3125
1	ALGA0003606	0.0625	0	0	0.4375	0.25	0	0.3125
1	MARC0094845	0	0	0	0	0	0	0.4375
1	ASGA0002985	0.0625	0	0	0.4375	0.25	0	0.375
1	ASGA0002980	0.0625	0	0	0.4375	0.25	0	0.3125
1	ALGA0003611	0	0	0	0	0	0	0.0625
1	ASGA0002987	0	0	0	0	0	0	0.0625
1	ALGA0003621	0.0625	0	0	0.4375	0.25	0	0.4375
1	ASGA0002989	0	0	0	0	0	0	0
1	ALGA0003623	0.0625	0	0	0.4375	0.25	0	0.375
1	ALGA0003627	0	0	0	0	0	0	0
1	ALGA0003632	0	0	0	0	0	0	0.0625
1	ASGA0002998	0	0	0	0	0	0	0.3125
1	ASGA0003001	0	0	0	0	0	0	0.1875
1	ASGA0003003	0	0	0	0	0	0	0
1	ALGA0003639	0	0	0	0	0	0	0.0625
1	ALGA0003642	0	0	0	0	0	0	0.3125
1	ALGA0003646	0.0625	0	0	0.4375	0.25	0	0.375
1	MARC0023432	0.0625	0	0	0.4375	0.25	0	0.0625
1	ASGA0003019	0	0	0	0	0	0	0.125
1	ALGA0003650	0	0	0	0	0	0	0.125
1	ASGA0003022	0.0625	0	0	0.4375	0.25	0	0.375
1	H3GA0001807	0	0	0	0	0	0	0.3125
1	INRA0002536	0	0	0	0	0	0	0.0625
1	ALGA0003655	0	0	0	0	0	0	0.3125
1	ASGA0003027	0	0	0	0	0	0	0.375
1	H3GA0001809	0	0	0	0	0	0	0.5
1	MARC0038780	0.0625	0	0	0.4375	0.25	0	0.3125
1	MARC0049401	0	0	0	0	0	0	0
1	SIRI0000445	0	0	0	0	0	0	0
1	H3GA0055856	0	0	0	0	0	0	0.125
1	MARC0072879	0	0	0	0	0	0	0.4375
1	ASGA0097554	0	0	0	0	0	0	0.3125
1	ASGA0003043	0	0	0	0	0	0	0
1	MARC0056841	0	0	0	0	0	0	0
1	ALGA0003672	0	0	0	0	0	0	0.5
1	ALGA0003670	0	0	0	0	0	0	0.4
1	MARC0003007	0	0	0	0	0	0	0.125
1	ASGA0003045	0	0	0	0	0	0	0
1	ASGA0003049	0	0	0	0	0	0	0
1	ASGA0003051	0	0	0	0	0	0	0.125
1	ASGA0003055	0.0625	0	0	0.4375	0.25	0	0.375
1	ALGA0003690	0.0625	0	0	0.4375	0.25	0	0.3125
1	DRGA0000958	0.0625	0	0	0.4375	0.25	0	0.0625
1	ASGA0102072	0	0	0	0	0	0	0
1	MARC0065740	0.0625	0	0	0.4375	0.25	0	0.1875
1	ASGA0095561	0.0625	0	0	0.4375	0.25	0	0.1875
1	ASGA0089196	0.0625	0	0	0.4375	0.25	0	0.3125
1	H3GA0055815	0.0625	0	0	0.4375	0.25	0	0.3125
1	MARC0027518	0	0	0	0	0	0	0.4375
1	MARC0076100	0	0	0	0	0	0	0.125
1	MARC0029325	0	0	0	0	0	0	0.375
1	ASGA0083328	0	0	0	0	0	0	0.25
1	H3GA0001822	0	0	0	0	0	0	0
1	ASGA0003063	0	0	0	0	0	0	0.125
1	ASGA0003062	0.0625	0	0	0.4375	0.25	0	0.3125
1	ALGA0003699	0	0	0	0	0	0	0
1	ASGA0003069	0	0	0	0	0	0	0.3125
1	ASGA0003070	0	0	0	0	0	0	0.125
1	H3GA0001825	0	0	0	0	0	0	0
1	ASGA0003071	0	0	0	0	0	0	0.125
1	INRA0002552	0	0	0	0	0	0	0.1875
1	MARC0001388	0	0	0	0	0	0	0.1875
1	ALGA0003711	0	0	0	0	0	0	0
1	ALGA0003713	0	0	0	0	0	0	0.25
1	ALGA0003716	0	0	0	0	0	0	0.5625
1	DRGA0000963	0	0	0	0	0	0	0.125
1	H3GA0001828	0.0625	0	0	0.4375	0.25	0	0.1875
1	ASGA0003080	0.0625	0	0	0.4375	0.25	0	0.3125
1	ALGA0003725	0	0	0	0	0	0	0.125
1	ASGA0003081	0	0	0	0	0	0	0.125
1	ALGA0003728	0.06667	0	0	0.4375	0.25	0	0.1875
1	ASGA0003088	0	0	0	0	0	0	0.3125
1	DRGA0000971	0	0	0	0	0	0	0.125
1	MARC0077605	0	0	0	0	0	0	0.125
1	ALGA0003731	0	0	0	0	0	0	0.125
1	DRGA0000977	0.0625	0	0	0.4375	0.25	0	0.25
1	ASGA0003091	0	0	0	0	0	0	0.1875
1	ALGA0003741	0	0	0	0	0	0	0.125
1	MARC0013135	0	0	0	0	0	0	0.125
1	ALGA0003751	0.0625	0	0	0.4375	0.25	0	0.1875
1	ASGA0003097	0.0625	0	0	0.4375	0.25	0	0.375
1	ASGA0003100	0	0	0	0	0	0	0.125
1	DRGA0017409	0	0	0	0	0	0	0
1	MARC0052892	0.0625	0	0	0.4375	0.25	0	0.4375
1	ALGA0003761	0	0	0	0	0	0	0.1875
1	ASGA0003102	0	0	0	0	0	0	0.125
1	ALGA0110077	0.0625	0	0	0.4375	0.25	0	0.375
1	DRGA0000980	0	0	0	0	0	0	0.125
1	ASGA0003107	0.0625	0	0	0.4375	0.25	0	0.125
1	ALGA0003762	0.0625	0	0	0.4375	0.25	0	0.3125
1	MARC0026746	0	0	0	0	0	0	0.0625
1	ASGA0003114	0	0	0	0	0	0	0.125
1	INRA0002574	0	0	0	0	0	0	0.375
1	DRGA0000987	0	0	0	0	0	0	0.25
1	DRGA0000988	0	0	0	0	0	0	0.25
1	ASGA0003117	0.0625	0	0	0.4375	0.25	0	0.25
1	ALGA0003777	0	0	0	0	0	0	0.5
1	ALGA0003779	0	0	0	0	0	0	0.3125
1	H3GA0001850	0	0	0	0	0	0	0
1	INRA0002582	0	0	0	0	0	0	0.1875
1	ALGA0003787	0	0	0	0	0	0	0.25
1	ALGA0003788	0.0625	0	0	0.4375	0.25	0	0.25
1	ALGA0003793	0	0	0	0	0	0	0
1	DRGA0000990	0.0625	0	0	0.4375	0.25	0	0.3125
1	ALGA0003797	0	0	0	0	0	0	0.125
1	ALGA0003800	0	0	0	0	0	0	0.125
1	MARC0108493	0.0625	0	0	0.4375	0.25	0	0.4375
1	ASGA0003129	nan	nan	nan	nan	nan	nan	nan
1	DRGA0000994	0	0	0	0	0	0	0.25
1	ALGA0003807	0	0	0	0	0	0	0.25
1	ASGA0003137	0	0	0	0	0	0	0.375
1	ALGA0003812	0.0625	0	0	0.4375	0.25	0	0.375
1	ASGA0003145	0	0	0	0	0	0	0.0625
1	SIRI0000487	0.0625	0	0	0.4375	0.25	0	0.25
1	ASGA0003139	0.0625	0	0	0.4375	0.25	0	0.375
1	ALGA0003818	0	0	0	0	0	0	0.0625
1	H3GA0001857	0.0625	0	0	0.4375	0.25	0	0.25
1	ASGA0003143	0	0	0	0	0	0	0.0625
1	ALGA0003826	0	0	0	0	0	0	0
1	ALGA0003829	0	0	0	0	0	0	0.5
1	MARC0027557	0	0	0	0	0	0	0.125
1	DRGA0001009	0	0	0	0	0	0	0
1	ALGA0003836	0.0625	0	0	0.4375	0.25	0	0.375
1	ASGA0003156	0	0	0	0	0	0	0.375
1	ALGA0115579	0	0	0	0	0	0	0.0625
1	MARC0085254	0	0	0	0	0	0	0.0625
1	ASGA0091084	0	0	0	0	0	0	0.0625
1	ALGA0003844	0	0	0	0	0	0	0.0625
1	ASGA0003157	0	0	0	0	0	0	0.1875
1	MARC0063106	0	0	0	0	0	0	0
1	DRGA0001019	0	0	0	0	0	0	0.0625
1	DRGA0001020	0	0	0	0	0	0	0.0625
1	ASGA0003159	0	0	0	0	0	0	0.1875
1	DRGA0001024	0	0	0	0	0	0	0.375
1	ALGA0003852	0	0	0	0	0	0	0.0625
1	ALGA0003853	0.0625	0	0	0.4375	0.25	0	0.25
1	MARC0071245	0.06667	0	0	0.4375	0.25	0	0.3125
1	H3GA0001865	0	0	0	0	0	0	0
1	INRA0002627	0.06667	0	0	0.4375	0.25	0	0.1875
1	ALGA0003859	0	0	0	0	0	0	0.25
1	ASGA0003163	0	0	0	0	0	0	0.0625
1	ASGA0097137	0	0	0	0	0	0	0.125
1	ASGA0003162	0	0	0	0	0	0	0
1	ASGA0003164	0	0	0	0	0	0	0
1	ASGA0003166	0.0625	0	0	0.4375	0.25	0	0.375
1	ASGA0003167	0	0	0	0	0	0	0
1	INRA0002631	0	0	0	0	0	0	0.125
1	DRGA0001033	0	0	0	0	0	0	0.125
1	ALGA0003867	0	0	0	0	0	0	0.0625
1	ASGA0003169	0	0	0	0	0	0	0
1	MARC0001491	0	0	0	0	0	0	0.0625
1	ALGA0003870	nan	nan	nan	nan	nan	nan	nan
1	MARC0112882	0	0	0	0	0	0	0
1	ALGA0003873	0.0625	0	0	0.4375	0.25	0	0.25
1	H3GA0001869	0.0625	0	0	0.4375	0.25	0	0.125
1	MARC0068954	0	0	0	0	0	0	0.125
1	MARC0010504	0.0625	0	0	0.4375	0.25	0	0.1875
1	DRGA0001043	0	0	0	0	0	0	0.0625
1	ALGA0003879	0	0	0	0	0	0	0.0625
1	DRGA0001049	0	0	0	0	0	0	0
1	DRGA0001050	0	0	0	0	0	0	0.0625
1	MARC0026060	0	0	0	0	0	0	0.0625
1	ALGA0003880	0.0625	0	0	0.4375	0.25	0	0.125
1	DRGA0001052	0	0	0	0	0	0	0.1875
1	MARC0065312	0.0625	0	0	0.4375	0.25	0	0.0625
1	ALGA0113051	0	0	0	0	0	0	0.0625
1	ALGA0109685	0	0	0	0	0	0	0.0625
1	DRGA0001055	0	0	0	0	0	0	0.06667
1	DRGA0001059	0	0	0	0	0	0	0.125
1	DRGA0001058	0	0	0	0	0	0	0.0625
1	ASGA0003182	0	0	0	0	0	0	0
1	ASGA0003185	0	0	0	0	0	0	0.0625
1	ALGA0003891	0.0625	0	0	0.4375	0.25	0	0.0625
1	ALGA0003892	0	0	0	0	0	0	0.125
1	ALGA0003893	0	0	0	0	0	0	0.0625
1	DRGA0001062	0	0	0	0	0	0	0.0625
1	DRGA0001063	0	0	0	0	0	0	0.0625
1	ALGA0003894	0.0625	0	0	0.4375	0.25	0	0.1875
1	SIRI0000966	0	0	0	0	0	0	0.25
1	SIRI0000967	0	0	0	0	0	0	0.25
1	ALGA0109882	0	0	0	0	0	0	0.3125
1	ASGA0003188	0	0	0	0	0	0	0.0625
1	ALGA0003898	0.0625	0	0	0.4375	0.25	0	0.3125
1	DRGA0001067	0	0	0	0	0	0	0
1	DRGA0001068	0	0	0	0	0	0	0.0625
1	ALGA0003896	0	0	0	0	0	0	0
1	INRA0002659	0	0	0	0	0	0	0.3125
1	ASGA0003191	0.0625	0	0	0.4375	0.25	0	0.125
1	ALGA0003900	0.0625	0	0	0.4375	0.25	0	0.125
1	DRGA0001072	0.0625	0	0	0.4375	0.25	0	0
1	ALGA0003901	0.06667	0	0	0.4375	0.25	0	0.1875
1	INRA0002665	0	0	0	0	0	0	0
1	ASGA0003193	0	0	0	0	0	0	0.25
1	DRGA0001073	0	0	0	0	0	0	0.1875
1	INRA0002667	0	0	0	0	0	0	0
1	ASGA0003194	0	0	0	0	0	0	0.25
1	ASGA0097561	0	0	0	0	0	0	0.0625
1	ALGA0003904	0	0	0	0	0	0	0.0625
1	H3GA0001876	0	0	0	0	0	0	0.1875
1	DRGA0001075	0	0	0	0	0	0	0
1	ALGA0003905	0	0	0	0	0	0	0
1	ALGA0003910	nan	nan	nan	nan	nan	nan	nan
1	ASGA0003200	0	0	0	0	0	0	0
1	ALGA0003912	nan	nan	nan	nan	nan	nan	nan
1	ASGA0091357	0	0	0	0	0	0	0.0625
1	MARC0112869	0	0	0	0	0	0	0.5
1	MARC0059892	1	1	1	1	1	1	0.3333
1	CASI0007774	0	0	0	0	0	0	0.0625
1	ALGA0003917	0	0	0	0	0	0	0.125
1	M1GA0000987	0	0	0	0	0	0	0.25
1	H3GA0001881	0	0	0	0	0	0	0.0625
1	ALGA0003918	0.06667	0	0	0.4375	0.25	0	0.375
1	ALGA0003922	0.0625	0	0	0.4375	0.25	0	0.5
1	ALGA0003926	0.0625	0	0	0.4375	0.25	0	0
1	INRA0002686	0	0	0	0	0	0	0
1	ASGA0003205	0.06667	0	0	0.4375	0.25	0	0.3125
1	ASGA0003207	0.06667	0	0	0.4375	0.25	0	0.125
1	MARC0024388	0	0	0	0	0	0	0.0625
1	DRGA0001092	0.0625	0	0	0.4375	0.25	0	0.25
1	DRGA0001093	0	0	0	0	0	0	0.25
1	ALGA0102804	0.0625	0	0	0.4375	0.25	0	0.1875
1	ASGA0097034	0	0	0	0	0	0	0.3125
1	ALGA0124376	0	0	0	0	0	0	0.25
1	ALGA0003927	0	0	0	0	0	0	0.3125
1	ALGA0003930	0	0	0	0	0	0	0
1	MARC0059407	0	0	0	0	0	0	0.3125
1	ASGA0003214	0	0	0	0	0	0	0
1	ALGA0003935	0.0625	0	0	0.4375	0.25	0	0.5
1	ASGA0003215	0	0	0	0	0	0	0
1	ASGA0003216	0	0	0	0	0	0	0.1875
1	ASGA0003218	0	0	0	0	0	0	0.1875
1	DRGA0001098	0	0	0	0	0	0	0.1875
1	ASGA0003219	0	0	0	0	0	0	0.25
1	ASGA0003223	0	0	0	0	0	0	0.0625
1	MARC0104726	0	0	0	0	0	0	0.375
1	INRA0002704	0	0	0	0	0	0	0
1	ASGA0003229	0	0	0	0	0	0	0.0625
1	H3GA0001888	0.06667	0	0	0.4375	0.25	0	0.125
1	ALGA0003946	0.0625	0	0	0.4375	0.25	0	0.3125
1	DRGA0001102	0	0	0	0	0	0	0.0625
1	ASGA0003233	0	0	0	0	0	0	0.0625
1	ALGA0003951	0	0	0	0	0	0	0.0625
1	ALGA0003952	0	0	0	0	0	0	0
1	ALGA0003953	0	0	0	0	0	0	0.0625
1	MARC0051304	0	0	0	0	0	0	0.3125
1	H3GA0001895	0.06667	0	0	0.4375	0.25	0	0.125
1	ALGA0003960	0	0	0	0	0	0	0.0625
1	H3GA0001896	0	0	0	0	0	0	0.1875
1	ASGA0003234	0	0	0	0	0	0	0
1	ASGA0003235	0	0	0	0	0	0	0
1	MARC0095827	0.0625	0	0	0.4375	0.25	0	0.25
1	INRA0002723	0	0	0	0	0	0	0
1	MARC0005630	0	0	0	0	0	0	0.0625
1	ALGA0003968	0	0	0	0	0	0	0.125
1	ALGA0003972	0	0	0	0	0	0	0
1	ALGA0003975	nan	nan	nan	nan	nan	nan	nan
1	DRGA0001106	0.0625	0	0	0.4375	0.25	0	0.0625
1	ASGA0003239	0.0625	0	0	0.4375	0.25	0	0
1	INRA0002726	0	0	0	0	0	0	0.0625
1	ASGA0003240	0	0	0	0	0	0	0.0625
1	ASGA0003244	0	0	0	0	0	0	0.0625
1	MARC0075306	0	0	0	0	0	0	0.1875
1	ALGA0003981	0	0	0	0	0	0	0.5
1	ALGA0003988	0	0	0	0	0	0	0
1	ASGA0003249	nan	nan	nan	nan	nan	nan	nan
1	INRA0002742	0	0	0	0	0	0	0.375
1	ALGA0003991	0	0	0	0	0	0	0.0625
1	ALGA0003992	0.0625	0	0	0.4375	0.1875	0	0.3125
1	ALGA0003995	0	0	0	0	0	0	0.4375
1	ALGA0004000	0.0625	0	0	0.4375	0.1875	0	0.4375
1	ALGA0004002	0	0	0	0	0	0	0.25
1	ASGA0003261	0	0	0	0	0	0	0.06667
1	ALGA0004005	0	0	0	0	0	0	0.25
1	ALGA0119247	0	0	0	0	0	0	0.125
1	H3GA0052986	0	0	0	0	0	0	0.3125
1	ASGA0100874	0	0	0	0	0	0	0.125
1	ALGA0004024	0	0	0	0	0	0	0.125
1	ASGA0003282	0	0	0	0	0	0	0.25
1	ALGA0004035	0	0	0	0	0	0	0
1	MARC0004056	0	0	0	0	0	0	0.3125
1	INRA0002763	0	0	0	0	0	0	0.0625
1	INRA0002764	0	0	0	0	0	0	0.375
1	ALGA0004040	0	0	0	0	0	0	0
1	ALGA0004041	0	0	0	0	0	0	0.1875
1	ALGA0004042	0	0	0	0	0	0	0
1	ALGA0004046	0	0	0	0	0	0	0.375
1	MARC0075329	0	0	0	0	0	0	0.125
1	MARC0085517	0	0	0	0	0	0	0.125
1	ALGA0004050	0	0	0	0	0	0	0.0625
1	ALGA0004048	0	0	0	0	0	0	0
1	ALGA0004061	0	0	0	0	0	0	0.5
1	MARC0088321	0	0	0	0	0	0	0.0625
1	ALGA0004067	0	0	0	0	0	0	0.125
1	ALGA0004072	0	0	0	0	0	0	0
1	ASGA0003288	0.0625	0	0	0.4375	0.1875	0	0.4375
1	H3GA0001937	0.0625	0	0	0.4375	0.1875	0	0.1875
1	ASGA0003300	0	0	0	0	0	0	0.0625
1	MARC0060375	0	0	0	0	0	0	0.0625
1	ALGA0004077	0	0	0	0	0	0	0.1875
1	ALGA0004074	0.0625	0	0	0.4375	0.1875	0	0.0625
1	ALGA0004073	0	0	0	0	0	0	0.3125
1	H3GA0001938	0	0	0	0	0	0	0.3125
1	MARC0008079	0	0	0	0	0	0	0.0625
1	ASGA0003304	0.0625	0	0	0.4375	0.1875	0	0.3125
1	INRA0002784	0	0	0	0	0	0	0.1875
1	ASGA0003306	0	0	0	0	0	0	0.0625
1	ASGA0003310	0	0	0	0	0	0	0.125
1	ALGA0004090	0.0625	0	0	0.4375	0.1875	0	0.1875
1	ASGA0003311	0	0	0	0	0	0	0
1	ASGA0003312	0	0	0	0	0	0	0.3125
1	ASGA0003314	0.3125	0.125	0.1875	0.125	0.1875	0.06055	0.3125
1	MARC0050325	0	0	0	0	0	0	0.125
1	H3GA0001949	0.25	0.125	0.1875	0.5625	0.125	0.06055	0.0625
1	ALGA0004098	0	0	0	0	0	0	0.1875
1	ALGA0004093	0.0625	0	0	0.4375	0.1875	0	0.25
1	ALGA0004095	0	0	0	0	0	0	0.0625
1	ASGA0003317	0	0	0	0	0	0	0
1	ASGA0003315	0.3125	0.125	0.1875	0.125	0.1875	0.06055	0.1875
[truncated: 50,261 more rows]

## Sheet: Table S2A
Table S2A The inbreeding coefficient of the inbreeding and non-inbreeding pigs
FID	IID	O(HOM)	E(HOM)	N(NM)	F	F(ROH)	Aaverage F	Average F(ROH)	delta F(ROH)
G17	9273796010_R01C01	6967	6708	7714	0.2577	0.49685
G17	9273796010_R01C02	7093	6706	7712	0.3847	0.598307
G17	9273796010_R02C01	6931	6708	7714	0.222	0.483239
G17	9273796010_R02C02	6934	6706	7712	0.2269	0.445871
G17	9273796010_R03C01	6933	6708	7714	0.2239	0.470625
G17	9273796010_R03C02	6997	6708	7714	0.2875	0.537182
G17	9273796010_R04C01	6920	6708	7714	0.211	0.417021
G17	9273796010_R04C02	7031	6708	7714	0.3213	0.497911
G17	9273796010_R05C01	6959	6708	7714	0.2498	0.448529
G17	9273796010_R05C02	7005	6658	7640	0.3536	0.516375
G17	9273796010_R06C01	6869	6708	7714	0.1604	0.418725
G17	9273796010_R06C02	6913	6708	7714	0.2041	0.441661
G17	9273796010_R07C01	7056	6708	7714	0.3462	0.557718
G17	9273796010_R07C02	7106	6708	7714	0.3959	0.512082
G17	9273796010_R08C01	6920	6708	7714	0.211	0.469479
G17	9273796010_R08C02	7027	6708	7714	0.3174	0.453118	0.273338	0.485293
G18	9273796010_R09C01	6960	6708	7714	0.2508	0.433429
G18	9273796010_R09C02	7027	6708	7714	0.3174	0.453118
G18	9273796010_R10C01	6904	6708	7714	0.1951	0.422139
G18	9273796010_R10C02	7091	6708	7714	0.3809	0.513782
G18	9273796010_R11C01	6866	6708	7714	0.1574	0.388075
G18	9273796010_R11C02	7079	6708	7714	0.369	0.553489
G18	9273796010_R12C01	7092	6708	7714	0.3819	0.555018
G18	9273796010_R12C02	7016	6708	7714	0.3064	0.454729
G18	9258731012_R01C01	7068	6708	7714	0.3581	0.477304
G18	9258731012_R01C02	7135	6708	7714	0.4247	0.537793
G18	9258731012_R02C01	7290	6708	7714	0.5787	0.640736
G18	9258731012_R02C02	7195	6708	7714	0.4843	0.566064
G18	9258731012_R03C01	7157	6708	7714	0.4465	0.531682
G18	9258731012_R03C02	7118	6708	7714	0.4078	0.539304
G18	9258731012_R04C01	7078	6708	7714	0.368	0.517968
G18	9258731012_R04C02	7198	6708	7714	0.4873	0.585286	0.369644	0.51062	0.0253263
G19	9258731012_R05C01	6913	6708	7714	0.2041	0.44165
G19	9258731012_R05C02	7165	6708	7714	0.4545	0.553857
G19	9258731012_R06C01	7106	6708	7714	0.3959	0.512082
G19	9258731012_R06C02	7251	6708	7714	0.5399	0.601843
G19	9258731012_R07C01	7026	6707	7713	0.317	0.453118
G19	9258731012_R07C02	7123	6708	7714	0.4127	0.528514
G19	9258731012_R08C01	7091	6708	7714	0.3809	0.537471
G19	9258731012_R08C02	7124	6708	7714	0.4137	0.499736
G19	9258731012_R09C01	7164	6707	7713	0.4545	0.583725
G19	9258731012_R09C02	7199	6708	7714	0.4883	0.571025
G19	9258731012_R10C01	7273	6708	7714	0.5618	0.624225
G19	9258731012_R10C02	7222	6708	7714	0.5111	0.567582
G19	9258731012_R11C01	7120	6708	7714	0.4098	0.547354
G19	9258731012_R11C02	7167	6708	7714	0.4565	0.538811
G19	9258731012_R12C01	7207	6704	7710	0.5001	0.582032
G19	9258731012_R12C02	7210	6708	7714	0.4992	0.566286	0.4375	0.544332	0.0337123
G20	9258731010_R01C01	6779	6703	7708	0.07548	0.334502
G20	9258731010_R01C02	7006	6707	7713	0.2973	0.512446
G20	9258731010_R02C01	6872	6707	7713	0.1639	0.386443
G20	9258731010_R02C02	6795	6708	7714	0.08682	0.361893
G20	9258731010_R03C01	6789	6706	7712	0.08275	0.382946
G20	9258731010_R03C02	6877	6708	7714	0.1683	0.416564
G20	9258731010_R04C01	7020	6708	7714	0.3104	0.502611
G20	9258731010_R04C02	6913	6708	7714	0.2041	0.464968
G20	9258731010_R05C01	6841	6708	7714	0.1325	0.395757
G20	9258731010_R05C02	7035	6708	7714	0.3253	0.45815
G20	9258731010_R06C01	6944	6707	7713	0.2358	0.455668
G20	9258731010_R06C02	6795	6708	7714	0.08682	0.361893
G20	9258731010_R07C01	6992	6708	7714	0.2826	0.455889
G20	9258731010_R07C02	6914	6708	7714	0.2051	0.413507
G20	9258731010_R08C01	6972	6707	7713	0.2637	0.502286
G20	9258731010_R08C02	6912	6708	7714	0.2031	0.453743	0.195248	0.428704	-0.115628
G21	9258731010_R09C01	7048	6708	7714	0.3382	0.476682
G21	9258731010_R09C02	6918	6708	7714	0.209	0.416286
G21	9258731010_R10C01	6803	6708	7714	0.09477	0.384746
G21	9258731010_R10C02	6854	6707	7713	0.1464	0.396546
G21	9258731010_R11C01	6879	6708	7714	0.1703	0.434364
G21	9258731010_R11C02	6836	6708	7714	0.1276	0.383
G21	9258731010_R12C01	6872	6707	7713	0.1643	0.454021
G21	9258731010_R12C02	6879	6708	7714	0.1703	0.434364
G21	9258731017_R01C01	7066	6708	7714	0.3561	0.5127
G21	9258731017_R01C02	7096	6708	7714	0.3859	0.526679
G21	9258731017_R02C01	7162	6708	7714	0.4515	0.562179
G21	9258731017_R02C02	6945	6708	7714	0.2359	0.412711
G21	9258731017_R03C01	7090	6707	7713	0.3809	0.513782
G21	9258731017_R03C02	7062	6708	7714	0.3521	0.486007
G21	9258731017_R04C01	7100	6708	7714	0.3899	0.515589
G21	9258731017_R04C02	7038	6708	7714	0.3283	0.463157	0.268842	0.460801	0.0320968
G22	9258731017_R05C01	7011	6708	7714	0.3015	0.458579
G22	9258731017_R05C02	7054	6708	7714	0.3442	0.492679
G22	9258731017_R06C01	7171	6708	7714	0.4604	0.563561
G22	9258731017_R06C02	7126	6708	7714	0.4157	0.542243
G22	9258731017_R07C01	7142	6707	7713	0.4325	0.559946
G22	9258731017_R07C02	7103	6708	7714	0.3929	0.512814
G22	9258731017_R08C01	7036	6708	7714	0.3263	0.519171
G22	9258731017_R08C02	7115	6708	7714	0.4048	0.522818
G22	9258731017_R09C01	6994	6708	7714	0.2846	0.419704
G22	9258731017_R09C02	7224	6708	7714	0.5131	0.590282
G22	9258731017_R10C01	7066	6707	7713	0.3568	0.512686
G22	9258731017_R10C02	7166	6708	7714	0.4555	0.569904
G22	9258731017_R11C01	6981	6708	7714	0.2716	0.443804
G22	9258731017_R11C02	7307	6708	7714	0.5956	0.654314
G22	9258731017_R12C01	7060	6708	7714	0.3501	0.457646
G22	9258731017_R12C02	7058	6708	7714	0.3482	0.469354	0.390863	0.518094	0.0572931
GCC	9347037012_R05C02	5674	6701	7707	-1.021	0.147694
GCC	9347037012_R06C02	5195	6704	7710	-1.5	0.0222877
GCC	9347037012_R07C02	5145	6703	7709	-1.548	0.0348671
GCC	9347037012_R08C02	5392	6704	7710	-1.304	0.0434971
GCC	9347037012_R09C01	5234	6698	7703	-1.456	0.017603
GCC	9347037012_R09C02	5296	6705	7711	-1.4	0.0189576
GCC	9347037012_R10C01	5568	6701	7706	-1.127	0.107479
GCC	9347037012_R10C02	5313	6695	7700	-1.375	0.0250328
GCC	9347037012_R11C01	5115	6701	7706	-1.577	0.0123448
GCC	9347037012_R11C02	5281	6694	7698	-1.406	0.0480425
GCC	9347037012_R12C01	5564	6698	7701	-1.13	0.13147
GCC	9347037012_R12C02	5604	6701	7706	-1.091	0.135579	-1.32792	0.0620712
						All	Inbred WZSP	Non-inbred WZSP
					min	0.0123448	0.334502	0.0123448
					max	0.654314	0.654314	0.147694
					mean	0.443614	0.491307	0.0620712
					median	0.473654	0.49738	0.0391821
					stdev	0.150576	0.0673248	0.0523606

## Sheet: Table S2B
Table S2B Correlation inbreeding coefficient F and F(ROH) across generations in the inbreeding and non-inbreeding pigs
	F	F(ROH)
	0.2577	0.49685
	0.3847	0.598307
	0.222	0.483239
	0.2269	0.445871
	0.2239	0.470625
	0.2875	0.537182
	0.211	0.417021
	0.3213	0.497911
	0.2498	0.448529
	0.3536	0.516375
	0.1604	0.418725
	0.2041	0.441661
	0.3462	0.557718
	0.3959	0.512082
	0.211	0.469479
	0.3174	0.453118
	0.2508	0.433429
	0.3174	0.453118
	0.1951	0.422139
	0.3809	0.513782
	0.1574	0.388075
	0.369	0.553489
	0.3819	0.555018
	0.3064	0.454729
	0.3581	0.477304
	0.4247	0.537793
	0.5787	0.640736
	0.4843	0.566064
	0.4465	0.531682
	0.4078	0.539304
	0.368	0.517968
	0.4873	0.585286
	0.2041	0.44165
	0.4545	0.553857
	0.3959	0.512082
	0.5399	0.601843
	0.317	0.453118
	0.4127	0.528514
	0.3809	0.537471
	0.4137	0.499736
	0.4545	0.583725
	0.4883	0.571025
	0.5618	0.624225
	0.5111	0.567582
	0.4098	0.547354
	0.4565	0.538811
	0.5001	0.582032
	0.4992	0.566286
	0.07548	0.334502
	0.2973	0.512446
	0.1639	0.386443
	0.08682	0.361893
	0.08275	0.382946
	0.1683	0.416564
	0.3104	0.502611
	0.2041	0.464968
	0.1325	0.395757
	0.3253	0.45815
	0.2358	0.455668
	0.08682	0.361893
	0.2826	0.455889
	0.2051	0.413507
	0.2637	0.502286
	0.2031	0.453743
	0.3382	0.476682
	0.209	0.416286
	0.09477	0.384746
	0.1464	0.396546
	0.1703	0.434364
	0.1276	0.383
	0.1643	0.454021
	0.1703	0.434364
	0.3561	0.5127
	0.3859	0.526679
	0.4515	0.562179
	0.2359	0.412711
	0.3809	0.513782
	0.3521	0.486007
	0.3899	0.515589
	0.3283	0.463157
	0.3015	0.458579
	0.3442	0.492679
	0.4604	0.563561
	0.4157	0.542243
	0.4325	0.559946
	0.3929	0.512814
	0.3263	0.519171
	0.4048	0.522818
	0.2846	0.419704
	0.5131	0.590282
	0.3568	0.512686
	0.4555	0.569904
	0.2716	0.443804
	0.5956	0.654314
	0.3501	0.457646
	0.3482	0.469354
	-1.021	0.147694
	-1.5	0.0222877
	-1.548	0.0348671
	-1.304	0.0434971
	-1.456	0.017603
	-1.4	0.0189576
	-1.127	0.107479
	-1.375	0.0250328
	-1.577	0.0123448
	-1.406	0.0480425
	-1.13	0.13147
	-1.091	0.135579

## Sheet: Table S2C
Table S2C Student t-tests between inbreeding coefficients of the inbreeding and non-inbreeding pigs
P-value	G17	G18	G19	G20	G21	G22	GCC
G17	1	0.23809	0.00222909	0.00494922	0.2	0.109048	6.90335e-17
G18	0.23809	1	0.117604	0.000741973	0.0294649	0.744742	3.34229e-17
G19	0.00222909	0.117604	1	7.19275e-07	9.5444e-05	0.193208	4.26847e-18
G20	0.00494922	0.000741973	7.19275e-07	1	0.109768	0.000150544	1.38368e-15
G21	0.2	0.0294649	9.5444e-05	0.109768	1	0.00938408	2.01802e-16
G22	0.109048	0.744742	0.193208	0.000150544	0.00938408	1	1.05646e-17
Gcc	6.90335e-17	3.34229e-17	4.26847e-18	1.38368e-15	2.01802e-16	1.05646e-17	1

## Sheet: Table S3
Table S3 ROH region at inbred and non-inbred strain for each generation
ROH	CHR	START	END	LEN	G17%	G18%	G19%	G20%	G21%	G22%	GCC%
ROHR1	chr1	286933	315214500	314927567	0.146751	0.155136	0.148847	0.142558	0.161426	0.150943	0.0943396
ROHR2	chr2	16416	46724562	46708146	0.147436	0.166667	0.128205	0.185897	0.173077	0.147436	0.0512821
ROHR3	chr2	46987103	162298086	115310983	0.166667	0.141414	0.176768	0.151515	0.181818	0.121212	0.0606061
ROHR4	chr3	72705	144740773	144668068	0.161932	0.159091	0.164773	0.159091	0.15625	0.147727	0.0511364
ROHR5	chr4	95368	143462966	143367598	0.13843	0.183884	0.177686	0.163223	0.163223	0.13843	0.035124
ROHR6	chr5	144471	111370405	111225934	0.144295	0.161074	0.161074	0.171141	0.154362	0.154362	0.0536913
ROHR7	chr6	13141	53768123	53754982	0.170732	0.158537	0.170732	0.128049	0.140244	0.176829	0.054878
ROHR8	chr6	54946843	157758951	102812108	0.124	0.184	0.184	0.128	0.164	0.152	0.064
ROHR9	chr7	48748	134718268	134669520	0.175793	0.15562	0.126801	0.15562	0.158501	0.15562	0.0720461
ROHR10	chr8	424993	148158316	147733323	0.162338	0.152597	0.142857	0.168831	0.165584	0.155844	0.0519481
ROHR11	chr9	21708	5337975	5316267	0.30303	0.181818	0.242424	0.0606061	0.0606061	0.0909091	0.0606061
ROHR12	chr9	5532623	153454578	147921955	0.158508	0.170163	0.153846	0.16317	0.146853	0.160839	0.04662
ROHR13	chr10	6354	78719383	78713029	0.151394	0.179283	0.131474	0.171315	0.167331	0.143426	0.0557769
ROHR14	chr11	22488	37398762	37376274	0.156863	0.161765	0.205882	0.137255	0.122549	0.171569	0.0441176
ROHR15	chr11	38785701	87660102	48874401	0.166667	0.15625	0.15625	0.161458	0.161458	0.15625	0.0416667
ROHR16	chr12	79502	63499825	63420323	0.129278	0.1673	0.18251	0.144487	0.174905	0.159696	0.0418251
ROHR17	chr13	88939	218211270	218122331	0.159806	0.150121	0.157385	0.145278	0.152542	0.1477	0.0871671
ROHR18	chr14	246866	153786761	153539895	0.14026	0.158442	0.153247	0.145455	0.163636	0.168831	0.0701299
ROHR19	chr15	4535	157414092	157409557	0.196078	0.132353	0.151961	0.166667	0.156863	0.14951	0.0465686
ROHR20	chr16	15148	86875355	86860207	0.174497	0.167785	0.221477	0.120805	0.0939597	0.127517	0.0939597
ROHR21	chr17	15175	69470346	69455171	0.153846	0.166667	0.183761	0.123932	0.15812	0.162393	0.0512821
ROHR22	chr18	4106	60911033	60906927	0.143426	0.163347	0.163347	0.163347	0.14741	0.163347	0.0557769
